# Supplementary material for: Striatal Dysregulation of Angpt2 and Circadian Gene Expression in a Rotenone Rat Model of Parkinson’s Disease
Source: J Mol Neurosci. 2026 Apr 2;76(2):58. doi: 10.1007/s12031-026-02506-z (PMC13046621; doi:10.1007/s12031-026-02506-z)
Supplement: Supplementary file 2 — Supplementary Table S1 - Complete RNA-seq results [file 12031_2026_2506_MOESM2_ESM.xlsx]

## Sheet: 1.protein-coding
genes	logFC	logCPM	LR	PValue	FDR	symbol	biotype	description
ENSRNOG00000007234	-0.612082	6.69881	80.7741	2.53048e-19	3.67476e-15	Cyp51	protein_coding	cytochrome P450, family 51
ENSRNOG00000020480	-0.561418	7.44395	54.9262	1.25139e-13	6.05757e-10	Fads1	protein_coding	fatty acid desaturase 1
ENSRNOG00000020440	-0.500737	6.26369	46.607	8.67495e-12	3.14944e-08	Fads2	protein_coding	fatty acid desaturase 2
ENSRNOG00000016696	1.89629	1.27931	44.0735	3.16271e-11	7.65481e-08	Angpt2	protein_coding	angiopoietin 2
ENSRNOG00000012294	1.49249	3.33727	43.648	3.9307e-11	7.96498e-08	Heph	protein_coding	hephaestin
ENSRNOG00000032297	-0.439185	6.27848	36.0997	1.87471e-09	3.02495e-06	Msmo1	protein_coding	methylsterol monooxygenase 1
ENSRNOG00000012655	-0.694407	2.7961	33.3603	7.65704e-09	1.11196e-05	Adamts6	protein_coding	ADAM metallopeptidase with thrombospondin type 1 motif, 6
ENSRNOG00000008517	-0.520979	4.93652	32.2613	1.34774e-08	1.58287e-05	Cdc42ep1	protein_coding	CDC42 effector protein 1
ENSRNOG00000016552	-0.61753	7.18159	32.2013	1.38999e-08	1.58287e-05	Hmgcs1	protein_coding	3-hydroxy-3-methylglutaryl-CoA synthase 1
ENSRNOG00000017508	-0.634999	3.59427	32.1639	1.41698e-08	1.58287e-05	Kmt5c	protein_coding	lysine methyltransferase 5C
ENSRNOG00000013306	0.537628	6.26549	31.1664	2.36829e-08	2.29282e-05	Pcdh20	protein_coding	protocadherin 20
ENSRNOG00000007657	-1.26405	3.03578	30.2262	3.8449e-08	3.48973e-05	Col27a1	protein_coding	collagen type XXVII alpha 1 chain
ENSRNOG00000012404	-0.680999	4.69302	28.7396	8.27943e-08	6.67966e-05	Thrsp	protein_coding	thyroid hormone responsive
ENSRNOG00000002919	-0.864613	8.97432	27.7047	1.41317e-07	0.000103093	Gfap	protein_coding	glial fibrillary acidic protein
ENSRNOG00000007338	-0.52319	3.79452	27.6956	1.41982e-07	0.000103093	Fbln2	protein_coding	fibulin 2
ENSRNOG00000010938	-0.420983	4.60545	27.1977	1.83674e-07	0.000127015	Slc7a10	protein_coding	solute carrier family 7 member 10
ENSRNOG00000025121	1.68035	1.48789	26.5658	2.54712e-07	0.000168133	Pla2g3	protein_coding	phospholipase A2, group III
ENSRNOG00000009946	-0.577526	4.40186	26.4708	2.67548e-07	0.000168928	Ldlr	protein_coding	low density lipoprotein receptor
ENSRNOG00000018755	-0.42383	5.0315	26.3809	2.80292e-07	0.0001696	Acss2	protein_coding	acyl-CoA synthetase short-chain family member 2
ENSRNOG00000023126	1.32703	0.270722	26.1435	3.16966e-07	0.000184119	Rxfp3	protein_coding	relaxin family peptide receptor 3
ENSRNOG00000022796	-0.569582	3.08688	25.6873	4.01469e-07	0.000219995	Fgfbp3	protein_coding	fibroblast growth factor binding protein 3
ENSRNOG00000020525	-0.882643	3.89517	25.6513	4.09025e-07	0.000219995	Col5a3	protein_coding	collagen type V alpha 3 chain
ENSRNOG00000008634	-0.362112	4.99909	25.4545	4.52951e-07	0.00023492	Cc2d1b	protein_coding	coiled-coil and C2 domain containing 1B
ENSRNOG00000018642	-0.645234	4.88848	24.7455	6.542e-07	0.000327596	Leng8	protein_coding	leukocyte receptor cluster member 8
ENSRNOG00000016690	-0.619982	3.88323	24.4258	7.72271e-07	0.000373831	Idi1	protein_coding	isopentenyl-diphosphate delta isomerase 1
ENSRNOG00000031197	-0.579244	3.78124	23.944	9.91774e-07	0.000454721	F8	protein_coding	coagulation factor VIII
ENSRNOG00000010880	0.386938	4.92304	23.9243	1.002e-06	0.000454721	Gpr27	protein_coding	G protein-coupled receptor 27
ENSRNOG00000005513	-0.424743	7.21087	23.588	1.19326e-06	0.000499745	Srsf5	protein_coding	serine and arginine rich splicing factor 5
ENSRNOG00000013520	-0.289897	7.00246	23.5701	1.20445e-06	0.000499745	Mat2a	protein_coding	methionine adenosyltransferase 2A
ENSRNOG00000006859	-0.354312	5.69501	23.3134	1.37641e-06	0.000544603	Insig1	protein_coding	insulin induced gene 1
ENSRNOG00000000463	-0.742924	6.5567	23.2645	1.41181e-06	0.000544603	Col11a2	protein_coding	collagen type XI alpha 2 chain
ENSRNOG00000049336	-0.669483	3.01956	23.1815	1.47406e-06	0.000548879	Lime1	protein_coding	Lck interacting transmembrane adaptor 1
ENSRNOG00000031927	-0.528263	5.39251	23.0898	1.54609e-06	0.000561308	Klk6	protein_coding	kallikrein related-peptidase 6
ENSRNOG00000024677	-0.373926	7.55645	22.8465	1.75471e-06	0.000621511	Arhgap33	protein_coding	Rho GTPase activating protein 33
ENSRNOG00000015139	-0.542517	3.26519	22.6757	1.91775e-06	0.000663084	F12	protein_coding	coagulation factor XII
ENSRNOG00000009571	0.40029	7.8535	22.2417	2.40391e-06	0.000799567	Wipf3	protein_coding	WAS/WASL interacting protein family, member 3
ENSRNOG00000007044	-0.918075	1.29967	22.2269	2.4226e-06	0.000799567	L3mbtl1	protein_coding	L3MBTL histone methyl-lysine binding protein 1
ENSRNOG00000007447	-1.0058	0.699261	21.9915	2.73863e-06	0.000883786	Pla2g4b	protein_coding	phospholipase A2 group IVB
ENSRNOG00000012929	-0.810972	4.91518	21.8277	2.9826e-06	0.000941594	Wsb1	protein_coding	WD repeat and SOCS box-containing 1
ENSRNOG00000043388	-0.883303	3.25134	21.7163	3.161e-06	0.000976683	Irf3	protein_coding	interferon regulatory factor 3
ENSRNOG00000046889	-0.398842	5.95701	21.612	3.33757e-06	0.00100975	Dbi	protein_coding	diazepam binding inhibitor, acyl-CoA binding protein
ENSRNOG00000008058	-0.808401	2.36414	21.562	3.42579e-06	0.00101529	Tmprss5	protein_coding	transmembrane serine protease 5
ENSRNOG00000057256	1.18798	2.6694	21.33	3.86634e-06	0.00111379	Slc19a3	protein_coding	solute carrier family 19 member 3
ENSRNOG00000042731	-0.721112	3.87943	21.3077	3.91154e-06	0.00111379	Slc25a18	protein_coding	solute carrier family 25 member 18
ENSRNOG00000049642	-1.05411	0.754806	20.6635	5.47505e-06	0.00149174	Smim5	protein_coding	small integral membrane protein 5
ENSRNOG00000008782	-0.512917	5.78238	20.6385	5.54703e-06	0.00149174	Pnisr	protein_coding	PNN interacting serine and arginine rich protein
ENSRNOG00000021091	-0.597635	6.40716	20.4	6.2829e-06	0.00165891	Trank1	protein_coding	tetratricopeptide repeat and ankyrin repeat containing 1
ENSRNOG00000016256	-0.40154	6.03524	20.2968	6.63107e-06	0.00171958	Myo9b	protein_coding	myosin IXb
ENSRNOG00000003280	-0.402344	6.78505	20.198	6.98248e-06	0.00177894	Grin2c	protein_coding	glutamate ionotropic receptor NMDA type subunit 2C
ENSRNOG00000024159	-0.428674	3.63242	19.9538	7.93365e-06	0.00195275	Fcer1g	protein_coding	Fc fragment of IgE receptor Ig
ENSRNOG00000065563	-0.336971	4.86783	19.6664	9.22062e-06	0.00219511	Rufy2	protein_coding	RUN and FYVE domain containing 2
ENSRNOG00000009951	-0.521377	4.08162	19.5093	1.00114e-05	0.00234492	Aif1l	protein_coding	allograft inflammatory factor 1-like
ENSRNOG00000068444	-0.435296	7.65768	19.3694	1.07719e-05	0.00248038	Kcnj10	protein_coding	potassium inwardly-rectifying channel, subfamily J, member 10
ENSRNOG00000007859	-0.316642	5.01886	19.3414	1.09313e-05	0.00248038	Cep83	protein_coding	centrosomal protein 83
ENSRNOG00000021314	-0.335121	5.77833	19.3111	1.11059e-05	0.00248122	Fdft1	protein_coding	farnesyl diphosphate farnesyl transferase 1
ENSRNOG00000012062	-0.308436	7.12982	19.2603	1.14052e-05	0.00250949	Npc2	protein_coding	NPC intracellular cholesterol transporter 2
ENSRNOG00000031211	-0.491046	3.57305	19.1134	1.23176e-05	0.0026698	Acsm5	protein_coding	acyl-CoA synthetase medium-chain family member 5
ENSRNOG00000002682	-0.953521	2.81378	19.022	1.2922e-05	0.0027596	Zfp692	protein_coding	zinc finger protein 692
ENSRNOG00000067968	-0.776058	1.77719	18.9652	1.33127e-05	0.00280183	Tnfsf10	protein_coding	TNF superfamily member 10
ENSRNOG00000009922	0.889645	1.47967	18.9083	1.37158e-05	0.00284443	Prlhr	protein_coding	prolactin releasing hormone receptor
ENSRNOG00000003736	-0.487381	3.21551	18.8819	1.39068e-05	0.00284443	Col5a2	protein_coding	collagen type V alpha 2 chain
ENSRNOG00000017310	-0.561216	2.67347	18.7978	1.45331e-05	0.0028819	Rnpc3	protein_coding	RNA-binding region (RNP1, RRM) containing 3
ENSRNOG00000047531	-0.487738	2.98977	18.7946	1.45579e-05	0.0028819	Ccdc57	protein_coding	coiled-coil domain containing 57
ENSRNOG00000006380	-0.350478	5.77096	18.778	1.46854e-05	0.0028819	Srsf6	protein_coding	serine and arginine rich splicing factor 6
ENSRNOG00000046005	-0.347209	11.9872	18.716	1.51701e-05	0.00293734	Scd2	protein_coding	stearoyl-Coenzyme A desaturase 2
ENSRNOG00000014288	1.03654	6.03201	18.5408	1.66309e-05	0.00316255	Fn1	protein_coding	fibronectin 1
ENSRNOG00000033803	1.19101	-0.0137411	18.501	1.69812e-05	0.00316255	Rpl37	protein_coding	ribosomal protein L37
ENSRNOG00000005825	-0.322637	4.99342	18.4889	1.70898e-05	0.00316255	Lyz2	protein_coding	lysozyme 2
ENSRNOG00000022704	-0.534463	2.96133	18.4341	1.75882e-05	0.0031927	Esyt3	protein_coding	extended synaptotagmin 3
ENSRNOG00000047967	-0.385355	3.83107	18.3916	1.79851e-05	0.00322444	Arhgef19	protein_coding	Rho guanine nucleotide exchange factor 19
ENSRNOG00000016374	-0.359165	7.14063	18.2191	1.96893e-05	0.00346787	Fgfr2	protein_coding	fibroblast growth factor receptor 2
ENSRNOG00000020699	-0.648502	2.20091	18.2065	1.98205e-05	0.00346787	Cd37	protein_coding	CD37 molecule
ENSRNOG00000000184	-0.725462	1.84729	18.1601	2.03087e-05	0.00347695	Tmprss6	protein_coding	transmembrane serine protease 6
ENSRNOG00000019598	-0.655968	6.07622	18.1561	2.03513e-05	0.00347695	Vegfa	protein_coding	vascular endothelial growth factor A
ENSRNOG00000010921	-0.681484	1.9409	18.1108	2.08412e-05	0.00351926	Taf1d	protein_coding	TATA-box binding protein associated factor, RNA polymerase I subunit D
ENSRNOG00000010050	-0.500788	3.71734	18.0315	2.17284e-05	0.00358568	Stard9	protein_coding	StAR-related lipid transfer domain containing 9
ENSRNOG00000032596	-0.652431	2.49028	17.9996	2.20956e-05	0.00360531	RT1-T24-1	protein_coding	RT1 class I, locus T24, gene 1
ENSRNOG00000002916	-0.603381	2.55402	17.8331	2.41156e-05	0.00389119	Ca4	protein_coding	carbonic anhydrase 4
ENSRNOG00000019926	0.391258	6.37161	17.7572	2.50963e-05	0.00393924	Ramp1	protein_coding	receptor (calcitonin) activity modifying protein 1
ENSRNOG00000022523	0.296959	6.50718	17.7467	2.52355e-05	0.00393924	Fkbp5	protein_coding	FKBP prolyl isomerase 5
ENSRNOG00000033912	-0.613466	5.9549	17.7371	2.53632e-05	0.00393924	Fcho1	protein_coding	FCH and mu domain containing endocytic adaptor 1
ENSRNOG00000013756	-0.658198	2.94979	17.727	2.54985e-05	0.00393924	Snrnp48	protein_coding	small nuclear ribonucleoprotein U11/U12 subunit 48
ENSRNOG00000019612	-0.541749	3.18088	17.5745	2.76275e-05	0.00422323	Haghl	protein_coding	hydroxyacylglutathione hydrolase-like
ENSRNOG00000061731	-0.795502	4.48636	17.4524	2.94593e-05	0.00445633	Plxnb3	protein_coding	plexin B3
ENSRNOG00000012906	-0.639041	8.4673	17.2638	3.2533e-05	0.00486441	Bcas1	protein_coding	brain enriched myelin associated protein 1
ENSRNOG00000012681	-0.460098	3.92438	17.2303	3.31109e-05	0.00486441	Lgals9	protein_coding	galectin 9
ENSRNOG00000053979	-0.696795	1.24875	17.2274	3.31619e-05	0.00486441	Egf	protein_coding	epidermal growth factor
ENSRNOG00000037134	-0.691323	3.10485	17.1895	3.38303e-05	0.00490486	Shc4	protein_coding	SHC adaptor protein 4
ENSRNOG00000001837	0.320947	7.10259	17.155	3.44493e-05	0.00490486	Sst	protein_coding	somatostatin
ENSRNOG00000031475	-0.8062	3.91569	17.155	3.44509e-05	0.00490486	Col16a1	protein_coding	collagen type XVI alpha 1 chain
ENSRNOG00000016890	-0.468568	4.8691	17.1001	3.54601e-05	0.00499953	Tppp3	protein_coding	tubulin polymerization-promoting protein family member 3
ENSRNOG00000009224	-0.367859	3.84417	17.0811	3.58162e-05	0.00500119	E4f1	protein_coding	E4F transcription factor 1
ENSRNOG00000022943	-0.366939	4.75502	17.0427	3.65486e-05	0.00505485	Dgka	protein_coding	diacylglycerol kinase, alpha
ENSRNOG00000008312	-0.512274	3.15777	16.8975	3.94535e-05	0.00540513	Stra6	protein_coding	signaling receptor and transporter of retinol STRA6
ENSRNOG00000004265	-1.08688	-0.157142	16.8629	4.01783e-05	0.00545299	Dipk2b	protein_coding	divergent protein kinase domain 2B
ENSRNOG00000031743	-0.610108	2.165	16.704	4.36888e-05	0.00582063	Gbp2	protein_coding	guanylate binding protein 2
ENSRNOG00000056457	0.947644	7.35007	16.6596	4.47235e-05	0.00589807	Gpd1	protein_coding	glycerol-3-phosphate dehydrogenase 1
ENSRNOG00000021472	-0.391047	7.75062	16.6444	4.50823e-05	0.00589807	Ermn	protein_coding	ermin
ENSRNOG00000019741	-0.517374	6.15534	16.6259	4.55259e-05	0.00590293	Isyna1	protein_coding	inositol-3-phosphate synthase 1
ENSRNOG00000000640	-1.24513	2.33701	16.5819	4.65926e-05	0.00592286	Egr2	protein_coding	early growth response 2
ENSRNOG00000010362	0.531101	3.1486	16.5625	4.70722e-05	0.00592286	Anxa2	protein_coding	annexin A2
ENSRNOG00000046834	-0.80002	4.44052	16.5529	4.73111e-05	0.00592286	C3	protein_coding	complement C3
ENSRNOG00000051490	-0.325875	6.98678	16.36	5.2378e-05	0.00642858	Plcg1	protein_coding	phospholipase C, gamma 1
ENSRNOG00000019931	1.08263	0.281384	16.3531	5.25694e-05	0.00642858	Map3k21	protein_coding	mitogen-activated protein kinase kinase kinase 21
ENSRNOG00000019069	-0.373368	5.20385	16.3492	5.26787e-05	0.00642858	Nxf1	protein_coding	nuclear RNA export factor 1
ENSRNOG00000018876	-0.353861	5.29231	16.2607	5.51956e-05	0.00667959	Entr1	protein_coding	endosome associated trafficking regulator 1
ENSRNOG00000004327	-0.455978	2.80595	16.2057	5.68234e-05	0.00681493	Ddc	protein_coding	dopa decarboxylase
ENSRNOG00000018666	0.235338	6.48243	16.1914	5.72526e-05	0.00681493	Gpsm1	protein_coding	G-protein signaling modulator 1
ENSRNOG00000018395	-0.445666	3.68812	16.175	5.77515e-05	0.00681843	Usp40	protein_coding	ubiquitin specific peptidase 40
ENSRNOG00000052173	-0.860489	0.377012	16.1523	5.84469e-05	0.00684488	Ranbp3l	protein_coding	RAN binding protein 3-like
ENSRNOG00000019688	0.266124	6.48364	16.0583	6.14222e-05	0.00707915	Diaph1	protein_coding	diaphanous-related formin 1
ENSRNOG00000042905	-0.675243	2.39302	15.9827	6.39249e-05	0.00730959	RT1-T24-4	protein_coding	RT1 class I, locus T24, gene 4
ENSRNOG00000005530	-0.33441	5.25637	15.9612	6.46533e-05	0.00733511	Rps6kl1	protein_coding	ribosomal protein S6 kinase-like 1
ENSRNOG00000019604	-0.318063	4.97984	15.8343	6.91387e-05	0.00773823	Pld2	protein_coding	phospholipase D2
ENSRNOG00000024712	-0.565411	2.66157	15.8306	6.92721e-05	0.00773823	Insc	protein_coding	INSC, spindle orientation adaptor protein
ENSRNOG00000017113	-0.307688	5.40626	15.8004	7.03861e-05	0.00774411	Ccnt2	protein_coding	cyclin T2
ENSRNOG00000018664	-0.96378	1.176	15.8003	7.03913e-05	0.00774411	Klk7	protein_coding	kallikrein related-peptidase 7 (chymotryptic, stratum corneum)
ENSRNOG00000016189	-0.354342	5.49352	15.7822	7.10662e-05	0.00775897	Frmd5	protein_coding	FERM domain containing 5
ENSRNOG00000000853	-0.475605	3.45304	15.7682	7.15949e-05	0.00775897	Aif1	protein_coding	allograft inflammatory factor 1
ENSRNOG00000011613	-0.310106	4.61559	15.6561	7.59681e-05	0.00811183	Ppip5k2	protein_coding	diphosphoinositol pentakisphosphate kinase 2
ENSRNOG00000012287	0.233019	5.80978	15.5842	7.89103e-05	0.00822547	Slc35e1	protein_coding	solute carrier family 35, member E1
ENSRNOG00000061215	0.31631	7.22409	15.5835	7.89398e-05	0.00822547	Crym	protein_coding	crystallin, mu
ENSRNOG00000029865	0.658426	3.40502	15.575	7.9298e-05	0.00822547	Prss56	protein_coding	serine protease 56
ENSRNOG00000017976	-0.278923	5.43125	15.5582	8.00035e-05	0.00823979	Slco2b1	protein_coding	solute carrier organic anion transporter family, member 2b1
ENSRNOG00000032946	-0.946614	1.72545	15.5384	8.0848e-05	0.00826813	Pdzd7	protein_coding	PDZ domain containing 7
ENSRNOG00000033787	-0.685833	2.15103	15.491	8.28979e-05	0.00841848	Adamtsl5	protein_coding	ADAMTS-like 5
ENSRNOG00000001224	-0.410217	3.51696	15.4327	8.54971e-05	0.00862214	Itgb2	protein_coding	integrin subunit beta 2
ENSRNOG00000026907	-0.435164	3.28819	15.4183	8.61489e-05	0.00862796	Zbtb37	protein_coding	zinc finger and BTB domain containing 37
ENSRNOG00000018627	-0.448126	8.80454	15.2012	9.66417e-05	0.00961254	Plekhb1	protein_coding	pleckstrin homology domain containing B1
ENSRNOG00000013934	-0.273444	4.76086	15.1817	9.76445e-05	0.00964621	Dennd2b	protein_coding	DENN domain containing 2B
ENSRNOG00000019728	-0.566482	2.36489	15.1064	0.000101617	0.00992959	Itgam	protein_coding	integrin subunit alpha M
ENSRNOG00000007726	-0.407972	5.45531	15.0405	0.000105226	0.0101873	Mcam	protein_coding	melanoma cell adhesion molecule
ENSRNOG00000058133	-0.888351	0.13612	15.0143	0.000106702	0.0102617	Ppm1n	protein_coding	protein phosphatase, Mg2+/Mn2+ dependent 1N
ENSRNOG00000052634	-0.790684	1.41033	14.9871	0.000108246	0.0103221	Lsmem2	protein_coding	leucine-rich single-pass membrane protein 2
ENSRNOG00000032058	-0.27471	5.49471	14.9784	0.000108751	0.0103221	Pogk	protein_coding	pogo transposable element derived with KRAB domain
ENSRNOG00000022784	-0.418441	4.69304	14.9244	0.000111904	0.0105524	Fzd10	protein_coding	frizzled class receptor 10
ENSRNOG00000000661	-0.335107	4.40115	14.8985	0.000113452	0.0106293	Hps4	protein_coding	HPS4, biogenesis of lysosomal organelles complex 3 subunit 2
ENSRNOG00000013953	0.506743	4.82352	14.8388	0.000117103	0.0108317	Ntrk1	protein_coding	neurotrophic receptor tyrosine kinase 1
ENSRNOG00000037707	0.30348	4.85696	14.8148	0.000118602	0.0109008	Armcx6	protein_coding	armadillo repeat containing, X-linked 6
ENSRNOG00000020097	-0.466006	2.83146	14.7661	0.000121703	0.0111156	Inha	protein_coding	inhibin subunit alpha
ENSRNOG00000039807	-0.448029	4.41379	14.6259	0.000131097	0.0118288	Fam193b	protein_coding	family with sequence similarity 193, member B
ENSRNOG00000055331	-0.468293	4.90147	14.6251	0.000131154	0.0118288	Ints10	protein_coding	integrator complex subunit 10
ENSRNOG00000004793	-0.309211	6.12544	14.5982	0.000133043	0.0118288	Ncln	protein_coding	nicalin
ENSRNOG00000000699	-0.306793	5.81551	14.5967	0.000133145	0.0118288	Selplg	protein_coding	selectin P ligand
ENSRNOG00000007041	1.06706	2.31653	14.5905	0.000133585	0.0118288	Abcg2	protein_coding	ATP binding cassette subfamily G member 2
ENSRNOG00000005438	0.291439	7.84456	14.5595	0.000135801	0.0119522	Pcsk2	protein_coding	proprotein convertase subtilisin/kexin type 2
ENSRNOG00000016043	-0.304949	8.85925	14.5321	0.000137789	0.0120467	Aqp4	protein_coding	aquaporin 4
ENSRNOG00000013552	-0.431666	4.55435	14.5076	0.000139598	0.0120467	Scd	protein_coding	stearoyl-CoA desaturase
ENSRNOG00000060831	-0.767313	2.10462	14.5055	0.000139748	0.0120467	Clca1	protein_coding	chloride channel accessory 1
ENSRNOG00000063262	0.466985	4.43031	14.494	0.000140604	0.0120467	Ism1	protein_coding	isthmin 1
ENSRNOG00000030126	-0.371761	5.22215	14.4884	0.000141023	0.0120467	Clk3	protein_coding	CDC-like kinase 3
ENSRNOG00000000519	-0.3897	4.14448	14.4732	0.000142171	0.0120737	Stk38	protein_coding	serine/threonine kinase 38
ENSRNOG00000026059	-0.450351	4.39514	14.4423	0.000144521	0.0122019	Paqr6	protein_coding	progestin and adipoQ receptor family member 6
ENSRNOG00000013578	-0.489594	2.98917	14.3397	0.000152616	0.0128109	Trem2	protein_coding	triggering receptor expressed on myeloid cells 2
ENSRNOG00000016752	0.967469	2.55407	14.2648	0.000158803	0.0132537	Crispld2	protein_coding	cysteine-rich secretory protein LCCL domain containing 2
ENSRNOG00000049768	0.315482	7.12792	14.1999	0.000164382	0.0135634	Adcy9	protein_coding	adenylate cyclase 9
ENSRNOG00000011882	-0.28067	5.45656	14.1618	0.000167745	0.0137216	Gab2	protein_coding	GRB2-associated binding protein 2
ENSRNOG00000019176	-0.643324	2.18633	14.1568	0.00016819	0.0137216	Kcne5	protein_coding	potassium voltage-gated channel subfamily E regulatory subunit 5
ENSRNOG00000004330	-0.358762	3.54121	14.1394	0.000169752	0.0137358	Chrdl1	protein_coding	chordin-like 1
ENSRNOG00000005391	0.340606	7.71775	14.1338	0.000170255	0.0137358	Prex2	protein_coding	phosphatidylinositol-3,4,5-trisphosphate-dependent Rac exchange factor 2
ENSRNOG00000018434	-0.512787	2.12467	14.0746	0.000175704	0.0140453	Stab1	protein_coding	stabilin 1
ENSRNOG00000004303	0.36216	5.86538	14.067	0.00017641	0.0140453	Timp3	protein_coding	TIMP metallopeptidase inhibitor 3
ENSRNOG00000011824	0.589977	2.77269	14.0596	0.000177104	0.0140453	Trh	protein_coding	thyrotropin releasing hormone
ENSRNOG00000032183	-0.256179	5.30465	13.9978	0.000183024	0.0143617	Scmh1	protein_coding	Scm polycomb group protein homolog 1
ENSRNOG00000001733	0.409005	8.41791	13.9884	0.000183947	0.0143617	Ppp1r2	protein_coding	protein phosphatase 1, regulatory (inhibitor) subunit 2
ENSRNOG00000029195	-0.652425	1.06109	13.9326	0.000189486	0.0146677	Uba7	protein_coding	ubiquitin-like modifier activating enzyme 7
ENSRNOG00000042717	-0.525464	3.77044	13.9286	0.000189886	0.0146677	Ciart	protein_coding	circadian associated repressor of transcription
ENSRNOG00000018066	0.269245	5.00352	13.886	0.000194242	0.0148681	Bccip	protein_coding	BRCA2 and CDKN1A interacting protein
ENSRNOG00000005504	-0.404734	8.77857	13.8832	0.000194528	0.0148681	Pkp4	protein_coding	plakophilin 4
ENSRNOG00000018413	-0.359519	5.3008	13.8598	0.000196969	0.0149759	Per3	protein_coding	period circadian regulator 3
ENSRNOG00000022155	-0.751069	1.09087	13.8454	0.00019848	0.0150121	RGD1560289	protein_coding	similar to chromosome 3 open reading frame 20
ENSRNOG00000037710	-0.498906	2.19127	13.8253	0.00020062	0.0150954	Calr4	protein_coding	calreticulin 4
ENSRNOG00000011946	-0.231827	7.67752	13.811	0.000202145	0.0151317	Ptn	protein_coding	pleiotrophin
ENSRNOG00000029658	-0.444874	3.31081	13.7693	0.000206682	0.015392	Rnf213	protein_coding	ring finger protein 213
ENSRNOG00000054404	-1.04948	0.175062	13.7021	0.000214215	0.0158574		protein_coding	similar to OX-2 membrane glycoprotein precursor (MRC OX-2 antigen) (CD200 antigen)
ENSRNOG00000071034	-1.07986	0.526897	13.6942	0.000215116	0.0158574		protein_coding	putative sperm motility kinase W
ENSRNOG00000069521	0.354686	4.92853	13.6742	0.000217416	0.015944	Fzd8	protein_coding	frizzled class receptor 8
ENSRNOG00000021021	0.928227	0.295569	13.665	0.000218487	0.015944	Ffar2	protein_coding	free fatty acid receptor 2
ENSRNOG00000017621	-0.256178	6.21985	13.6539	0.000219786	0.0159586	Spns1	protein_coding	sphingolipid transporter 1
ENSRNOG00000017311	0.301512	6.04897	13.5702	0.000229806	0.0166032	Me3	protein_coding	malic enzyme 3
ENSRNOG00000013407	-0.461434	2.84478	13.5215	0.000235851	0.0168721	Slc5a11	protein_coding	solute carrier family 5 member 11
ENSRNOG00000004089	-0.408456	7.47361	13.4904	0.000239791	0.0170698	Enpp2	protein_coding	ectonucleotide pyrophosphatase/phosphodiesterase 2
ENSRNOG00000004268	-0.339357	4.01034	13.4641	0.000243177	0.0172265	Zfp386	protein_coding	zinc finger protein 386 (Kruppel-like)
ENSRNOG00000002420	-0.271846	4.10528	13.4079	0.000250573	0.0176642	Zc3h7a	protein_coding	zinc finger CCCH type containing 7 A
ENSRNOG00000020776	-0.277485	4.27095	13.3846	0.000253694	0.0177978	Dhcr7	protein_coding	7-dehydrocholesterol reductase
ENSRNOG00000021689	-0.599768	3.90313	13.3496	0.000258479	0.0180463	Rps6kb2	protein_coding	ribosomal protein S6 kinase B2
ENSRNOG00000013503	-0.629419	2.63448	13.3282	0.000261451	0.0181664	Cdh24	protein_coding	cadherin 24
ENSRNOG00000021424	-0.663935	0.94451	13.2929	0.000266414	0.0184232	Cd300lf	protein_coding	Cd300 molecule-like family member F
ENSRNOG00000018623	-0.311868	4.75156	13.2422	0.000273715	0.0188384	Rev1	protein_coding	REV1, DNA directed polymerase
ENSRNOG00000046000	-0.498178	4.41943	13.2234	0.000276479	0.0189388	Clasrp	protein_coding	CLK4-associating serine/arginine rich protein
ENSRNOG00000009932	0.441422	3.10761	13.2017	0.00027969	0.0190503	Mctp2	protein_coding	multiple C2 and transmembrane domain containing 2
ENSRNOG00000020421	-0.728814	0.244627	13.1911	0.000281276	0.0190503	Fndc7	protein_coding	fibronectin type III domain containing 7
ENSRNOG00000058645	-0.723838	3.89159	13.1841	0.000282336	0.0190503	Tnc	protein_coding	tenascin C
ENSRNOG00000016434	-0.450514	2.47667	13.1773	0.000283353	0.0190503	Prkd2	protein_coding	protein kinase D2
ENSRNOG00000006551	-0.371254	3.77693	13.1422	0.000288721	0.0193217	Dcaf15	protein_coding	DDB1 and CUL4 associated factor 15
ENSRNOG00000003526	0.641158	2.54175	13.1279	0.000290925	0.0193799	Sytl4	protein_coding	synaptotagmin-like 4
ENSRNOG00000018836	-0.259543	7.44574	13.0695	0.000300139	0.0199024	RGD1559896	protein_coding	similar to RIKEN cDNA 2310022B05
ENSRNOG00000006622	0.313825	4.65658	13.0364	0.000305499	0.0200745	Cry1	protein_coding	cryptochrome circadian regulator 1
ENSRNOG00000021795	-0.677733	1.66924	13.0168	0.000308708	0.0201311	Fam227a	protein_coding	family with sequence similarity 227, member A
ENSRNOG00000028904	-0.363516	4.2881	13.0142	0.000309134	0.0201311	Vps9d1	protein_coding	VPS9 domain containing 1
ENSRNOG00000024309	-0.234381	6.38744	13.0013	0.000311277	0.0201802	Cox6b1	protein_coding	cytochrome c oxidase subunit 6B1
ENSRNOG00000011411	-0.287789	4.38917	12.9925	0.000312738	0.0201848	Adgrg6	protein_coding	adhesion G protein-coupled receptor G6
ENSRNOG00000013770	-0.293306	4.68482	12.9703	0.00031647	0.0202525	Folh1	protein_coding	folate hydrolase 1
ENSRNOG00000022286	0.438624	3.59294	12.9697	0.000316576	0.0202525	AABR07039316.1	protein_coding	DMRT-like family C1b
ENSRNOG00000025757	-0.666991	3.05419	12.9503	0.000319865	0.0203731	Myh6	protein_coding	myosin heavy chain 6
ENSRNOG00000006986	-0.630866	0.847453	12.8997	0.00032863	0.02084	RGD1304624	protein_coding	similar to RIKEN cDNA 2700097O09
ENSRNOG00000008356	-0.505044	3.04697	12.8383	0.000339593	0.0212909	Myo5c	protein_coding	myosin VC
ENSRNOG00000033776	0.633184	1.08787	12.8378	0.000339686	0.0212909		protein_coding	ferritin light chain 2
ENSRNOG00000000062	0.219989	5.10288	12.8322	0.000340703	0.0212909	Pcgf3	protein_coding	polycomb group ring finger 3
ENSRNOG00000019189	-0.409316	4.33173	12.8273	0.000341605	0.0212909	Acat2	protein_coding	acetyl-CoA acetyltransferase 2
ENSRNOG00000023320	-0.716222	0.502912	12.8189	0.000343141	0.0212953	Tspan1	protein_coding	tetraspanin 1
ENSRNOG00000066372	-0.50657	3.12377	12.797	0.000347177	0.021454	Zfp709l1	protein_coding	zinc finger protein 709-like 1
ENSRNOG00000061607	-0.441842	2.91172	12.7849	0.00034943	0.0215018	Lmbr1l	protein_coding	limb region 1 like
ENSRNOG00000021718	-0.372332	3.83333	12.7763	0.000351038	0.0215096	Cspp1	protein_coding	centrosome and spindle pole associated protein 1
ENSRNOG00000014483	-0.222282	5.10926	12.7506	0.000355897	0.0217157	Ino80	protein_coding	INO80 complex ATPase subunit
ENSRNOG00000003714	-0.416811	3.93705	12.7115	0.000363417	0.0219636	Clk4	protein_coding	CDC-like kinase 4
ENSRNOG00000014480	-0.284576	7.93828	12.7008	0.000365497	0.0219636	Dbndd2	protein_coding	Sys1 golgi trafficking protein
ENSRNOG00000071023	-0.470425	3.22809	12.6982	0.00036601	0.0219636	Zfp347	protein_coding	zinc finger protein 347
ENSRNOG00000022421	0.235895	7.19959	12.633	0.000379	0.0226495	Crtc1	protein_coding	CREB regulated transcription coactivator 1
ENSRNOG00000007596	-0.343708	5.58339	12.5991	0.000385922	0.0229687	Rad51d	protein_coding	ring finger and FYVE-like domain containing E3 ubiquitin protein ligase
ENSRNOG00000014448	0.285372	5.19938	12.5585	0.000394417	0.0233785	Arntl	protein_coding	aryl hydrocarbon receptor nuclear translocator-like
ENSRNOG00000007241	-0.354908	4.51028	12.5037	0.000406141	0.0239755	Fnbp4	protein_coding	formin binding protein 4
ENSRNOG00000042686	-0.630613	1.38417	12.4802	0.000411283	0.0241808	Trim34	protein_coding	tripartite motif-containing 34
ENSRNOG00000049714	-0.485406	2.22353	12.4682	0.000413948	0.024202	Asap3	protein_coding	ArfGAP with SH3 domain, ankyrin repeat and PH domain 3
ENSRNOG00000038328	-0.507876	6.14919	12.4635	0.000414977	0.024202	Gjc2	protein_coding	gap junction protein, gamma 2
ENSRNOG00000001329	-0.336994	6.36253	12.4485	0.000418326	0.0242997	Gjc3	protein_coding	gap junction protein, gamma 3
ENSRNOG00000052354	-0.322507	4.45826	12.3855	0.000432689	0.0250339	Arhgef40	protein_coding	Rho guanine nucleotide exchange factor 40
ENSRNOG00000036839	-0.218958	7.46939	12.3554	0.000439712	0.0253393	Hnrnpa1	protein_coding	heterogeneous nuclear ribonucleoprotein A1
ENSRNOG00000008857	-0.5478	3.30731	12.3206	0.000447988	0.0257141	Adamts10	protein_coding	ADAM metallopeptidase with thrombospondin type 1 motif, 10
ENSRNOG00000017206	-0.588765	6.43345	12.2993	0.000453117	0.0259062	Igfbp5	protein_coding	insulin-like growth factor binding protein 5
ENSRNOG00000019108	-0.284267	4.47705	12.271	0.000460059	0.0261999	Rmi1	protein_coding	RecQ mediated genome instability 1
ENSRNOG00000015825	-0.43173	3.92463	12.2558	0.000463816	0.0262415	Aurkc	protein_coding	aurora kinase C
ENSRNOG00000010489	-0.321051	4.17273	12.2534	0.000464404	0.0262415	Samd4a	protein_coding	sterile alpha motif domain containing 4A
ENSRNOG00000004094	-0.375741	3.24025	12.1545	0.000489692	0.0275555	Ptger1	protein_coding	prostaglandin E receptor 1
ENSRNOG00000018949	-0.415686	4.06472	12.1029	0.000503442	0.0281122	Dlk2	protein_coding	delta like non-canonical Notch ligand 2
ENSRNOG00000017514	0.711966	0.715744	12.0962	0.000505252	0.0281122	Btn1a1	protein_coding	butyrophilin, subfamily 1, member A1
ENSRNOG00000032703	-0.405515	5.17568	12.077	0.000510471	0.0282941	Rasgrp3	protein_coding	RAS guanyl releasing protein 3
ENSRNOG00000009629	-0.323608	7.68843	11.9496	0.000546584	0.0300662	Car2	protein_coding	carbonic anhydrase 2
ENSRNOG00000056940	0.300158	5.01463	11.9304	0.000552239	0.0302627	Cited2	protein_coding	Cbp/p300-interacting transactivator, with Glu/Asp-rich carboxy-terminal domain, 2
ENSRNOG00000009156	-0.342452	4.74658	11.9174	0.00055613	0.0303613	Tra2a	protein_coding	transformer 2 alpha homolog
ENSRNOG00000019022	-0.543451	2.83725	11.9025	0.000560593	0.030407	Fam89a	protein_coding	family with sequence similarity 89, member A
ENSRNOG00000016385	0.285259	6.09589	11.9	0.000561342	0.030407	Gabrd	protein_coding	gamma-aminobutyric acid type A receptor subunit delta
ENSRNOG00000019447	0.375459	6.33882	11.8937	0.000563248	0.030407	Ecel1	protein_coding	endothelin converting enzyme-like 1
ENSRNOG00000060293	-0.537859	1.91114	11.8695	0.000570609	0.0306903	Ndufa3	protein_coding	NADH:ubiquinone oxidoreductase subunit A3
ENSRNOG00000045863	-0.473564	2.72952	11.8572	0.000574377	0.030779	Naa16	protein_coding	N(alpha)-acetyltransferase 16, NatA auxiliary subunit
ENSRNOG00000016437	-0.753703	0.755927	11.7898	0.000595551	0.0317963	Tm4sf4	protein_coding	transmembrane 4 L six family member 4
ENSRNOG00000021056	-0.384991	3.36867	11.7567	0.000606259	0.0322494	Kcnj14	protein_coding	potassium inwardly-rectifying channel, subfamily J, member 14
ENSRNOG00000001598	-0.285691	3.93946	11.7419	0.000611082	0.0322762	Usp16	protein_coding	ubiquitin specific peptidase 16
ENSRNOG00000043233	-0.422439	3.10917	11.7363	0.000612941	0.0322762	Cyp4f6	protein_coding	cytochrome P450, family 4, subfamily f, polypeptide 6
ENSRNOG00000049128	-0.321603	4.96471	11.7348	0.000613431	0.0322762	Nktr	protein_coding	natural killer cell triggering receptor
ENSRNOG00000047439	-0.602972	1.46759	11.7274	0.000615855	0.0322762	Pot1b	protein_coding	protection of telomeres 1B
ENSRNOG00000012137	-0.579589	2.02872	11.72	0.000618303	0.0322762	Cenatac	protein_coding	centrosomal AT-AC splicing factor
ENSRNOG00000052745	0.572794	1.7403	11.7147	0.000620097	0.0322762	Met	protein_coding	MET proto-oncogene, receptor tyrosine kinase
ENSRNOG00000005788	-0.385495	4.31467	11.6912	0.000627961	0.0324957	Cdk5rap2	protein_coding	CDK5 regulatory subunit associated protein 2
ENSRNOG00000064238	-0.272255	4.78994	11.6888	0.00062879	0.0324957	Rimklb	protein_coding	ribosomal modification protein rimK-like family member B
ENSRNOG00000000130	-0.34538	6.22622	11.6638	0.000637267	0.032817	Dnajb5	protein_coding	DnaJ heat shock protein family (Hsp40) member B5
ENSRNOG00000014793	0.457256	4.2684	11.6455	0.000643586	0.0330253	Gpr149	protein_coding	G protein-coupled receptor 149
ENSRNOG00000018350	-0.233999	5.44186	11.5868	0.000664204	0.0338441	Shtn1	protein_coding	shootin 1
ENSRNOG00000000805	0.299255	8.89521	11.5749	0.000668485	0.0339432	Gja1	protein_coding	gap junction protein, alpha 1
ENSRNOG00000025768	-0.533437	5.16097	11.5355	0.000682808	0.0345496	Clk1	protein_coding	CDC-like kinase 1
ENSRNOG00000003554	-0.462056	3.57204	11.5158	0.00069007	0.0347958	Piga	protein_coding	phosphatidylinositol glycan anchor biosynthesis, class A
ENSRNOG00000013078	-0.516176	3.20007	11.5043	0.000694349	0.0348152	Zcchc7	protein_coding	zinc finger CCHC-type containing 7
ENSRNOG00000000248	-0.241768	6.57345	11.4749	0.000705434	0.0348152	Srsf2	protein_coding	serine and arginine rich splicing factor 2
ENSRNOG00000039530	-0.443951	3.9606	11.4701	0.000707237	0.0348152	Ccl27	protein_coding	C-C motif chemokine ligand 27
ENSRNOG00000020501	0.678748	1.87847	11.4595	0.00071128	0.034896	Tjp3	protein_coding	tight junction protein 3
ENSRNOG00000000064	-0.301845	5.54404	11.4449	0.000716899	0.0349966	Atp5me	protein_coding	ATP synthase membrane subunit e
ENSRNOG00000016897	-0.320844	4.58446	11.4401	0.000718778	0.0349966	Rlbp1	protein_coding	retinaldehyde binding protein 1
ENSRNOG00000027799	-0.722692	2.21234	11.4354	0.000720561	0.0349966	Tmie	protein_coding	transmembrane inner ear
ENSRNOG00000024651	-0.424182	2.42374	11.3762	0.000743923	0.0360109	Greb1	protein_coding	growth regulating estrogen receptor binding 1
ENSRNOG00000052424	0.272536	5.48547	11.3699	0.000746445	0.0360129	RGD1306556	protein_coding	RIKEN cDNA 2900026A02 gene
ENSRNOG00000016935	-0.259155	4.83297	11.3635	0.000749008	0.0360169	Mapk1ip1	protein_coding	mitogen-activated protein kinase 1 interacting protein 1
ENSRNOG00000019302	-0.261847	5.61257	11.3406	0.000758293	0.036343	Stx4	protein_coding	syntaxin 4
ENSRNOG00000014354	-0.484743	3.14209	11.3003	0.000774941	0.0367051	Cep95	protein_coding	centrosomal protein 95
ENSRNOG00000008868	-0.334987	5.3928	11.2995	0.000775276	0.0367051	Dusp19	protein_coding	dual specificity phosphatase 19
ENSRNOG00000037613	-0.316415	4.62995	11.2979	0.000775959	0.0367051	Kdm6b	protein_coding	lysine demethylase 6B
ENSRNOG00000057451	-0.463754	1.66564	11.2802	0.000783362	0.036935	Itga5	protein_coding	integrin subunit alpha 5
ENSRNOG00000067705	-0.548938	3.29018	11.2693	0.000788014	0.0370341	Klf2	protein_coding	Kruppel-like factor 2
ENSRNOG00000015962	-0.413039	3.33917	11.249	0.000796669	0.0372974	Nmnat1	protein_coding	nicotinamide nucleotide adenylyltransferase 1
ENSRNOG00000022742	0.302337	3.66456	11.2272	0.000806083	0.0372974	Zfp954	protein_coding	zinc finger protein 954
ENSRNOG00000019464	0.408253	2.34649	11.2251	0.000806971	0.0372974	Ttc9c	protein_coding	tetratricopeptide repeat domain 9C
ENSRNOG00000003226	0.197736	8.57291	11.2205	0.000808978	0.0372974	Mprip	protein_coding	myosin phosphatase Rho interacting protein
ENSRNOG00000015030	-0.265076	5.87992	11.2204	0.000809026	0.0372974	Tjp2	protein_coding	tight junction protein 2
ENSRNOG00000018086	-0.407588	3.05242	11.2048	0.000815856	0.0374448	Slc22a8	protein_coding	solute carrier family 22 member 8
ENSRNOG00000010650	-0.377802	5.96129	11.1798	0.000826942	0.0377637	Plekhh1	protein_coding	pleckstrin homology, MyTH4 and FERM domain containing H1
ENSRNOG00000015735	0.259123	4.29565	11.1622	0.000834786	0.0380024	Zswim1	protein_coding	zinc finger, SWIM-type containing 1
ENSRNOG00000010359	0.877734	0.0150259	11.1487	0.000840883	0.038111	Bik	protein_coding	BCL2-interacting killer
ENSRNOG00000065432	0.261559	5.69239	11.1454	0.00084242	0.038111	Rap2b	protein_coding	RAP2B, member of RAS oncogene family
ENSRNOG00000048818	-0.672791	0.273304	11.1316	0.000848691	0.0382302	Catsperd	protein_coding	cation channel sperm associated auxiliary subunit delta
ENSRNOG00000000861	0.601516	1.33025	11.0987	0.000863878	0.0387019	Zic3	protein_coding	zinc finger protein of the cerebellum 3
ENSRNOG00000031004	-0.324214	4.33368	11.0939	0.000866142	0.0387019	Cyp2j4	protein_coding	cytochrome P450, family 2, subfamily j, polypeptide 4
ENSRNOG00000007675	0.352923	4.82933	11.0872	0.000869239	0.0387211	Gpr63	protein_coding	G protein-coupled receptor 63
ENSRNOG00000020405	1.09319	5.60076	11.0753	0.000874868	0.0388527	Ins2	protein_coding	insulin 2
ENSRNOG00000016545	-0.263335	5.49255	11.0652	0.000879618	0.0389445	Ift140	protein_coding	intraflagellar transport 140
ENSRNOG00000013922	-0.603029	1.0429	11.0425	0.000890444	0.039304	Dok2	protein_coding	docking protein 2
ENSRNOG00000006355	-0.287975	5.67764	11.0185	0.000902088	0.0396973	Akap8l	protein_coding	A-kinase anchoring protein 8 like
ENSRNOG00000017702	-0.341253	4.78815	11.0062	0.000908069	0.0398398	Gpld1	protein_coding	glycosylphosphatidylinositol specific phospholipase D1
ENSRNOG00000013090	-0.501683	3.24498	10.9933	0.000914441	0.0398784	Gadd45g	protein_coding	growth arrest and DNA-damage-inducible, gamma
ENSRNOG00000022622	-0.580577	0.855536	10.9599	0.000931042	0.04036	Slc38a6	protein_coding	solute carrier family 38, member 6
ENSRNOG00000047057	0.475208	3.48608	10.9442	0.000938973	0.0405826	Gpr26	protein_coding	G protein-coupled receptor 26
ENSRNOG00000033722	-0.584206	1.42291	10.9269	0.000947786	0.040842	Rnf207	protein_coding	ring finger protein 207
ENSRNOG00000009531	-0.518173	3.43897	10.9209	0.000950857	0.0408531	Col9a3	protein_coding	collagen type IX alpha 3 chain
ENSRNOG00000042041	-0.408692	3.61194	10.8997	0.000961774	0.0410564	Gal3st1	protein_coding	galactose-3-O-sulfotransferase 1
ENSRNOG00000019442	-0.373868	5.51747	10.8983	0.00096254	0.0410564	Josd2	protein_coding	Josephin domain containing 2
ENSRNOG00000006235	0.235353	8.74986	10.8953	0.00096407	0.0410564	Nell2	protein_coding	neural EGFL like 2
ENSRNOG00000000565	-0.227779	4.96101	10.8776	0.000973347	0.0413303	Sgpl1	protein_coding	sphingosine-1-phosphate lyase 1
ENSRNOG00000049452	0.260526	5.2558	10.8531	0.000986305	0.0417584	Nebl	protein_coding	nebulette
ENSRNOG00000012686	-0.749431	0.716144	10.8387	0.000993996	0.0419617	Pomc	protein_coding	proopiomelanocortin
ENSRNOG00000023812	0.314324	3.94554	10.8116	0.00100867	0.0423403	Raver2	protein_coding	ribonucleoprotein, PTB-binding 2
ENSRNOG00000012886	1.06851	0.697296	10.8108	0.0010091	0.0423403	Maff	protein_coding	MAF bZIP transcription factor F
ENSRNOG00000020038	0.225101	7.37885	10.8057	0.00101189	0.0423403	Chpf	protein_coding	chondroitin polymerizing factor
ENSRNOG00000048230	-1.51573	0.553924	10.7871	0.0010221	0.0423403		protein_coding	similar to hypothetical protein 4930509O22
ENSRNOG00000018724	0.689066	0.278605	10.7829	0.0010244	0.0423403	Zfp474	protein_coding	zinc finger protein 474
ENSRNOG00000014997	0.193749	5.86122	10.7809	0.00102553	0.0423403	Igf2r	protein_coding	insulin-like growth factor 2 receptor
ENSRNOG00000022921	0.243606	5.35513	10.7764	0.00102803	0.0423403	Dact2	protein_coding	dishevelled-binding antagonist of beta-catenin 2
ENSRNOG00000062986	0.55109	1.79574	10.7743	0.00102921	0.0423403	Ccbe1	protein_coding	collagen and calcium binding EGF domains 1
ENSRNOG00000029866	-0.474366	4.01451	10.7425	0.00104704	0.0429522	Dennd6b	protein_coding	DENN domain containing 6B
ENSRNOG00000011348	-0.209522	5.23517	10.7286	0.00105491	0.0431534	Snx14	protein_coding	sorting nexin 14
ENSRNOG00000025383	0.213077	7.45113	10.7103	0.00106538	0.0434593	Pdha1	protein_coding	pyruvate dehydrogenase E1 subunit alpha 1
ENSRNOG00000015695	1.24906	1.29195	10.6746	0.00108618	0.0441833	Sult5a1	protein_coding	sulfotransferase family 5A, member 1
ENSRNOG00000013387	-0.504929	1.72894	10.6616	0.00109382	0.0443699	Tpcn2	protein_coding	two pore segment channel 2
ENSRNOG00000012052	1.23047	3.37636	10.6559	0.0010972	0.044383	Ins1	protein_coding	insulin 1
ENSRNOG00000012297	-0.259385	5.33014	10.6292	0.00111314	0.04466	Marchf8	protein_coding	membrane associated ring-CH-type finger 8
ENSRNOG00000057347	0.502463	3.13251	10.629	0.00111327	0.04466	Cebpb	protein_coding	CCAAT/enhancer binding protein beta
ENSRNOG00000020295	-0.885428	1.70311	10.6204	0.00111845	0.0447443	Plekhn1	protein_coding	pleckstrin homology domain containing N1
ENSRNOG00000013663	-0.294599	3.42989	10.6018	0.00112975	0.045072	Tmem86a	protein_coding	transmembrane protein 86A
ENSRNOG00000000043	-0.498197	3.73303	10.5766	0.00114527	0.0454417	Idua	protein_coding	alpha-L-iduronidase
ENSRNOG00000018225	-0.31331	7.2332	10.5472	0.00116363	0.0460442	Tp53inp2	protein_coding	tumor protein p53 inducible nuclear protein 2
ENSRNOG00000010397	-0.560468	1.63985	10.4856	0.00120307	0.0474753	Agbl3	protein_coding	AGBL carboxypeptidase 3
ENSRNOG00000043212	-0.237736	6.09257	10.4604	0.00121959	0.0477764	Dip2a	protein_coding	disco-interacting protein 2 homolog A
ENSRNOG00000001351	-0.319258	5.44418	10.4555	0.00122287	0.0477764	Trafd1	protein_coding	TRAF type zinc finger domain containing 1
ENSRNOG00000018262	-0.225174	5.86137	10.4537	0.00122405	0.0477764	Ampd3	protein_coding	adenosine monophosphate deaminase 3
ENSRNOG00000002347	0.204392	6.38146	10.4491	0.00122707	0.0477764	Rgl1	protein_coding	ral guanine nucleotide dissociation stimulator,-like 1
ENSRNOG00000029478	-0.465131	2.27948	10.449	0.00122714	0.0477764	Cyp4f39	protein_coding	cytochrome P450, family 4, subfamily f, polypeptide 39
ENSRNOG00000012528	-0.426532	3.33255	10.4246	0.00124348	0.0480956	Zfyve19	protein_coding	zinc finger FYVE-type containing 19
ENSRNOG00000026132	-0.324086	3.38372	10.4228	0.00124466	0.0480956	Trdmt1	protein_coding	tRNA aspartic acid methyltransferase 1
ENSRNOG00000006060	0.685296	2.8208	10.4219	0.00124528	0.0480956	Matn2	protein_coding	matrilin 2
ENSRNOG00000069673	0.493335	4.94865	10.3992	0.00126067	0.0484765	Pnpla2	protein_coding	patatin-like phospholipase domain containing 2
ENSRNOG00000019689	0.501688	6.18991	10.3954	0.00126329	0.0484765	Vwf	protein_coding	von Willebrand factor
ENSRNOG00000033397	-0.578899	2.56351	10.3927	0.00126516	0.0484765	Adamts20	protein_coding	ADAM metallopeptidase with thrombospondin type 1 motif, 20
ENSRNOG00000005180	0.273132	5.81199	10.3789	0.00127462	0.0486454	Vstm2a	protein_coding	V-set and transmembrane domain containing 2A
ENSRNOG00000026111	-0.718479	0.2858	10.3765	0.00127626	0.0486454	Morn5	protein_coding	MORN repeat containing 5
ENSRNOG00000009735	0.329209	4.82726	10.3666	0.00128314	0.0487795	Fibcd1	protein_coding	fibrinogen C domain containing 1
ENSRNOG00000011214	-0.245492	5.31639	10.3607	0.00128726	0.0488084	Polr2f	protein_coding	RNA polymerase II, I and III subunit F
ENSRNOG00000062805	-0.429027	2.57059	10.3363	0.00130441	0.0492015	Olr34	protein_coding	olfactory receptor 34
ENSRNOG00000064399	-0.383067	3.32612	10.3311	0.00130808	0.0492124		protein_coding	uncharacterized LOC120094123
ENSRNOG00000038973	-0.335064	4.60372	10.3066	0.00132554	0.0497402	Acd	protein_coding	ACD, shelterin complex subunit and telomerase recruitment factor
ENSRNOG00000029465	-0.428464	3.30955	10.2371	0.00137644	0.0513848	Slc26a10	protein_coding	solute carrier family 26, member 10
ENSRNOG00000057815	-0.551386	2.89833	10.1985	0.00140552	0.0523359	Ccdc191	protein_coding	coiled-coil domain containing 191
ENSRNOG00000039560	-0.721303	0.44698	10.187	0.00141435	0.0525299	Omd	protein_coding	osteomodulin
ENSRNOG00000019413	-0.481704	1.89479	10.1627	0.00143309	0.0528126	Atg16l2	protein_coding	autophagy related 16-like 2
ENSRNOG00000013954	-0.386101	3.30787	10.1577	0.00143697	0.0528126	Alpl	protein_coding	alkaline phosphatase, biomineralization associated
ENSRNOG00000003653	0.181854	5.60631	10.156	0.0014383	0.0528126	Fh	protein_coding	fumarate hydratase
ENSRNOG00000061153	0.313458	8.27072	10.1537	0.00144015	0.0528126	Hrh3	protein_coding	histamine receptor H3
ENSRNOG00000043192	-0.603881	0.837107	10.1359	0.00145408	0.0531892	Hacd1	protein_coding	3-hydroxyacyl-CoA dehydratase 1
ENSRNOG00000033528	0.470525	2.59594	10.1285	0.00145991	0.0532685	Tll1	protein_coding	tolloid-like 1
ENSRNOG00000019472	0.649583	0.783179	10.0554	0.00151901	0.0550103	Ackr2	protein_coding	atypical chemokine receptor 2
ENSRNOG00000000474	-0.359214	4.8102	10.0399	0.0015319	0.0553388	Rgl2	protein_coding	ral guanine nucleotide dissociation stimulator-like 2
ENSRNOG00000005323	-0.333116	5.64529	10.0299	0.00154016	0.0554992	Syne2	protein_coding	spectrin repeat containing nuclear envelope protein 2
ENSRNOG00000038002	-0.745979	1.59644	10.0025	0.00156325	0.0561921	Ccdc62	protein_coding	coiled-coil domain containing 62
ENSRNOG00000004084	0.194092	6.6001	9.99037	0.00157361	0.0564245	Lratd1	protein_coding	LRAT domain containing 1
ENSRNOG00000018987	-0.184474	5.45862	9.96851	0.0015924	0.0569578	Crebzf	protein_coding	CREB/ATF bZIP transcription factor
ENSRNOG00000059891	-0.343572	3.98184	9.95973	0.00160001	0.0570895	NEWGENE_1308612	protein_coding	MRG domain binding protein
ENSRNOG00000008137	-0.414681	4.18141	9.93477	0.00162185	0.0576505	Cdk18	protein_coding	cyclin-dependent kinase 18
ENSRNOG00000023148	-0.758276	2.42276	9.9327	0.00162368	0.0576505	Col11a1	protein_coding	collagen type XI alpha 1 chain
ENSRNOG00000013282	0.345541	7.33212	9.92598	0.00162962	0.0577202	Mctp1	protein_coding	multiple C2 and transmembrane domain containing 1
ENSRNOG00000017283	-0.295285	6.60297	9.90312	0.00164999	0.0582995	Kcnt1	protein_coding	potassium sodium-activated channel subfamily T member 1
ENSRNOG00000057542	-0.367024	2.82481	9.85976	0.00168933	0.0590813	Zfp488	protein_coding	zinc finger protein 488
ENSRNOG00000005929	0.356843	4.60902	9.85914	0.0016899	0.0590813	Them6	protein_coding	thioesterase superfamily member 6
ENSRNOG00000016516	-0.481576	12.8255	9.85863	0.00169037	0.0590813	Mbp	protein_coding	myelin basic protein
ENSRNOG00000023496	0.288082	5.51851	9.85763	0.00169129	0.0590813	Fam189a1	protein_coding	family with sequence similarity 189, member A1
ENSRNOG00000029592	-0.205328	5.92097	9.85195	0.00169652	0.0590813	Srsf11	protein_coding	serine and arginine rich splicing factor 11
ENSRNOG00000009421	0.24073	6.1705	9.83936	0.00170817	0.0592783	Ivd	protein_coding	isovaleryl-CoA dehydrogenase
ENSRNOG00000002262	-0.245362	5.83373	9.83267	0.00171439	0.0592783	Enoph1	protein_coding	enolase-phosphatase 1
ENSRNOG00000018980	-0.386909	4.48609	9.83263	0.00171443	0.0592783	Tjap1	protein_coding	tight junction associated protein 1
ENSRNOG00000005457	0.240552	7.29215	9.79121	0.00175348	0.0604846	Lamp5	protein_coding	lysosomal-associated membrane protein family, member 5
ENSRNOG00000002270	-0.214109	7.24595	9.77775	0.00176636	0.0607846	Hnrnpdl	protein_coding	heterogeneous nuclear ribonucleoprotein D-like
ENSRNOG00000053210	-0.270184	6.40127	9.76947	0.00177434	0.0607993	Zc3h11a	protein_coding	zinc finger CCCH-type containing 11A
ENSRNOG00000026604	-0.643976	2.13686	9.76862	0.00177516	0.0607993	Cercam	protein_coding	cerebral endothelial cell adhesion molecule
ENSRNOG00000023627	-0.736861	1.4215	9.75109	0.00179216	0.0612371	Cfap74	protein_coding	cilia and flagella associated protein 74
ENSRNOG00000020205	-0.284739	6.58954	9.72925	0.00181358	0.0618235	Agrn	protein_coding	agrin
ENSRNOG00000054954	-0.655188	0.338673	9.72171	0.00182104	0.0618752	Lilrb2	protein_coding	leukocyte immunoglobulin like receptor B2
ENSRNOG00000027229	-0.540853	2.16276	9.71911	0.00182362	0.0618752	Slc35d2	protein_coding	solute carrier family 35 member D2
ENSRNOG00000020081	-0.433325	2.82304	9.70309	0.00183959	0.0622715	As3mt	protein_coding	arsenite methyltransferase
ENSRNOG00000007574	-0.337258	6.72778	9.69513	0.00184757	0.0623962	Padi2	protein_coding	peptidyl arginine deiminase 2
ENSRNOG00000016299	-0.605823	2.60727	9.66062	0.0018826	0.063145	Klf4	protein_coding	Kruppel like factor 4
ENSRNOG00000002983	-0.270723	4.92004	9.65903	0.00188423	0.063145	Nfix	protein_coding	nuclear factor I X
ENSRNOG00000038066	0.26394	3.81002	9.659	0.00188426	0.063145	Fam155b	protein_coding	family with sequence similarity 155, member B
ENSRNOG00000023109	-0.22957	4.55621	9.6562	0.00188713	0.063145	Icoslg	protein_coding	inducible T-cell co-stimulator ligand
ENSRNOG00000059715	-0.462254	4.22797	9.63307	0.00191105	0.0635065	Cc2d2a	protein_coding	coiled-coil and C2 domain containing 2A
ENSRNOG00000033411	0.195898	5.75397	9.60462	0.00194088	0.0643505	Usp12	protein_coding	ubiquitin specific peptidase 12
ENSRNOG00000005024	0.284009	5.3515	9.59766	0.00194826	0.0644479	Cdkn2aipnl	protein_coding	CDKN2A interacting protein N-terminal like
ENSRNOG00000012550	-0.204859	5.99831	9.5643	0.00198398	0.0654234	Uqcrh	protein_coding	ubiquinol-cytochrome c reductase hinge protein
ENSRNOG00000018700	-0.430565	11.1964	9.56173	0.00198676	0.0654234	Mobp	protein_coding	myelin-associated oligodendrocyte basic protein
ENSRNOG00000002911	0.549059	2.2369	9.55027	0.0019992	0.0656841	Alb	protein_coding	albumin
ENSRNOG00000071015	-0.358533	3.06757	9.54225	0.00200796	0.065757	Tlcd1	protein_coding	TLC domain containing 1
ENSRNOG00000068717	-0.386737	3.10427	9.52853	0.00202302	0.0660187	Ccdc167	protein_coding	coiled-coil domain containing 167
ENSRNOG00000004757	0.363835	7.95607	9.52251	0.00202966	0.0660869	Tmem158	protein_coding	transmembrane protein 158
ENSRNOG00000014479	-0.190236	5.08429	9.51835	0.00203427	0.0660888	Cttnbp2nl	protein_coding	CTTNBP2 N-terminal like
ENSRNOG00000016854	-0.659052	0.754826	9.4891	0.00206696	0.0668516	Lrrc36	protein_coding	leucine rich repeat containing 36
ENSRNOG00000014303	0.202173	8.27562	9.46713	0.00209187	0.0673801	Lrp11	protein_coding	LDL receptor related protein 11
ENSRNOG00000026040	-0.654468	1.38478	9.4665	0.00209258	0.0673801	Prss53	protein_coding	serine protease 53
ENSRNOG00000019937	0.292095	5.43445	9.44911	0.00211252	0.0678717	Kcnk1	protein_coding	potassium two pore domain channel subfamily K member 1
ENSRNOG00000000814	-0.468346	5.66465	9.44448	0.00211785	0.0678929	Fabp7	protein_coding	fatty acid binding protein 7
ENSRNOG00000017500	-0.241414	7.17964	9.43024	0.00213436	0.0682073	Mtss2	protein_coding	MTSS I-BAR domain containing 2
ENSRNOG00000025448	0.247741	6.08716	9.42793	0.00213706	0.0682073	Limd2	protein_coding	LIM domain containing 2
ENSRNOG00000015346	-0.292993	3.57009	9.41861	0.00214794	0.0684043	Obsl1	protein_coding	obscurin like cytoskeletal adaptor 1
ENSRNOG00000011361	-0.313369	4.20965	9.39811	0.00217209	0.0690222	Slc37a4	protein_coding	solute carrier family 37 member 4
ENSRNOG00000009347	-0.358924	4.03372	9.36975	0.00220596	0.0697402	Arhgap25	protein_coding	Rho GTPase activating protein 25
ENSRNOG00000024382	-0.558085	0.781935	9.36933	0.00220646	0.0697402	Fcgr3a	protein_coding	Fc fragment of IgG receptor IIIa
ENSRNOG00000065128	-0.597169	0.418225	9.36714	0.0022091	0.0697402	Naip5	protein_coding	NLR family, apoptosis inhibitory protein 5
ENSRNOG00000013279	-0.610336	2.44102	9.36207	0.00221522	0.0697817	Scd3	protein_coding	similar to stearoyl-coenzyme A desaturase 3
ENSRNOG00000005386	0.300932	5.6762	9.3551	0.00222366	0.0698962	Kitlg	protein_coding	KIT ligand
ENSRNOG00000024428	-0.546945	1.72476	9.33064	0.00225354	0.0706823	Kif20a	protein_coding	kinesin family member 20A
ENSRNOG00000004776	-0.370671	2.66425	9.31252	0.00227593	0.0710374	Ftsj1	protein_coding	FtsJ RNA methyltransferase homolog 1 (E. coli)
ENSRNOG00000013581	0.170404	7.00862	9.31076	0.00227812	0.0710374	Extl3	protein_coding	exostosin-like glycosyltransferase 3
ENSRNOG00000020748	-0.230208	8.92083	9.30962	0.00227953	0.0710374	Map4	protein_coding	microtubule-associated protein 4
ENSRNOG00000059961	-0.336365	5.23717	9.30163	0.00228951	0.0711953	Rapgef3	protein_coding	Rap guanine nucleotide exchange factor 3
ENSRNOG00000029941	0.18142	8.91675	9.28059	0.00231595	0.0717857	Grina	protein_coding	glutamate ionotropic receptor NMDA type subunit associated protein 1
ENSRNOG00000020250	-0.486909	2.38719	9.27497	0.00232307	0.0717857	Pcgf6	protein_coding	polycomb group ring finger 6
ENSRNOG00000053334	-0.245383	7.78194	9.27245	0.00232626	0.0717857	Stmn4	protein_coding	stathmin 4
ENSRNOG00000017922	0.347308	2.51666	9.27087	0.00232827	0.0717857	Tpbgl	protein_coding	trophoblast glycoprotein-like
ENSRNOG00000011261	-0.384401	3.91878	9.26538	0.00233526	0.071849	Ttc14	protein_coding	tetratricopeptide repeat domain 14
ENSRNOG00000064166	-0.806555	0.0823746	9.23594	0.00237311	0.07272	Hmcn2	protein_coding	hemicentin 2
ENSRNOG00000056062	0.343455	2.62973	9.23407	0.00237553	0.07272	AABR07002870.2	protein_coding	zinc finger protein 850-like
ENSRNOG00000029242	-0.268345	4.51461	9.23171	0.0023786	0.07272	Plekho2	protein_coding	pleckstrin homology domain containing O2
ENSRNOG00000042603	0.350616	4.25399	9.22138	0.00239205	0.0729777	Ttc39b	protein_coding	tetratricopeptide repeat domain 39B
ENSRNOG00000032546	-0.244675	5.48533	9.20907	0.00240819	0.0733159	Dot1l	protein_coding	DOT1 like histone lysine methyltransferase
ENSRNOG00000014867	0.402261	5.2737	9.20047	0.00241953	0.0733708	Synpo2	protein_coding	synaptopodin 2
ENSRNOG00000036684	-0.242494	5.54767	9.20004	0.0024201	0.0733708	Pcyt2	protein_coding	phosphate cytidylyltransferase 2, ethanolamine
ENSRNOG00000031716	-0.477616	1.24034	9.19036	0.00243293	0.0736064	Ecm2	protein_coding	extracellular matrix protein 2
ENSRNOG00000063213	-0.398781	5.47602	9.17478	0.00245372	0.0740196	Gjb1	protein_coding	gap junction protein, beta 1
ENSRNOG00000048273	-0.372995	7.66262	9.1725	0.00245678	0.0740196	Apod	protein_coding	apolipoprotein D
ENSRNOG00000001748	-0.298094	3.6173	9.16474	0.00246723	0.074057	Polr2h	protein_coding	RNA polymerase II, I and III subunit H
ENSRNOG00000017917	-0.302657	4.13959	9.164	0.00246823	0.074057	Cdhr2	protein_coding	cadherin-related family member 2
ENSRNOG00000003253	-0.629783	8.87732	9.13603	0.00250625	0.074829	Qdpr	protein_coding	quinoid dihydropteridine reductase
ENSRNOG00000004382	0.256374	7.67216	9.13379	0.00250931	0.074829	Arel1	protein_coding	apoptosis resistant E3 ubiquitin protein ligase 1
ENSRNOG00000013917	-0.505773	2.08372	9.13372	0.00250942	0.074829	Igsf10	protein_coding	immunoglobulin superfamily, member 10
ENSRNOG00000003289	-0.301729	6.30224	9.11305	0.00253793	0.0755241	Lap3	protein_coding	leucine aminopeptidase 3
ENSRNOG00000054400	0.195308	5.39049	9.10548	0.00254845	0.0756111	Sh3bp5l	protein_coding	SH3 binding domain protein 5 like
ENSRNOG00000028036	0.798019	0.00296947	9.10346	0.00255126	0.0756111	Adamts7	protein_coding	ADAM metallopeptidase with thrombospondin type 1 motif, 7
ENSRNOG00000070170	0.204246	5.51131	9.09425	0.00256415	0.0758381		protein_coding	zinc finger protein 46
ENSRNOG00000008620	0.292385	6.07195	9.07255	0.00259475	0.0765381	Smad3	protein_coding	SMAD family member 3
ENSRNOG00000014970	0.32313	4.51373	9.07001	0.00259835	0.0765381	Kif17	protein_coding	kinesin family member 17
ENSRNOG00000059705	0.191341	7.12348	9.05811	0.00261531	0.0768818	Elmo1	protein_coding	engulfment and cell motility 1
ENSRNOG00000017036	-0.283351	6.29931	9.05395	0.00262128	0.0769014	Sec11c	protein_coding	SEC11 homolog C, signal peptidase complex subunit
ENSRNOG00000008471	-0.329133	6.06112	9.04193	0.00263857	0.0772464	Kif21b	protein_coding	kinesin family member 21B
ENSRNOG00000057881	-0.253255	5.07814	9.03839	0.00264368	0.0772464	Sppl2b	protein_coding	signal peptide peptidase-like 2B
ENSRNOG00000017181	-0.504548	1.47391	9.03164	0.00265346	0.0773766	Malt1	protein_coding	MALT1 paracaspase
ENSRNOG00000064601	0.173047	5.5262	9.01965	0.00267093	0.0776587	Mlec	protein_coding	malectin
ENSRNOG00000046662	-0.400402	3.33121	9.01766	0.00267383	0.0776587	Ints6l	protein_coding	integrator complex subunit 6 like
ENSRNOG00000003348	0.413448	2.85022	9.00223	0.0026965	0.078093	Rasd1	protein_coding	ras related dexamethasone induced 1
ENSRNOG00000006720	0.163577	5.70897	9.00017	0.00269954	0.078093	Rnpep	protein_coding	arginyl aminopeptidase
ENSRNOG00000043387	0.20768	11.1582	8.9801	0.00272936	0.0787986	Cpe	protein_coding	carboxypeptidase E
ENSRNOG00000021265	0.246894	5.48049	8.96942	0.00274535	0.0790477	Cds2	protein_coding	CDP-diacylglycerol synthase 2
ENSRNOG00000002751	0.460098	2.35691	8.96708	0.00274887	0.0790477	Zdhhc15	protein_coding	zinc finger DHHC-type palmitoyltransferase 15
ENSRNOG00000013085	0.698224	0.0155168	8.91937	0.00282161	0.0809791	Nkain3	protein_coding	Sodium/potassium transporting ATPase interacting 3
ENSRNOG00000001190	-0.212337	5.27754	8.90555	0.00284306	0.0814337	Git2	protein_coding	GIT ArfGAP 2
ENSRNOG00000031816	0.214254	5.41607	8.89616	0.00285771	0.0815787	Nckipsd	protein_coding	NCK interacting protein with SH3 domain
ENSRNOG00000011211	-0.295455	6.08022	8.89506	0.00285943	0.0815787	Pex5l	protein_coding	peroxisomal biogenesis factor 5-like
ENSRNOG00000011417	-0.252821	4.14568	8.89152	0.00286497	0.0815787	Pde3b	protein_coding	phosphodiesterase 3B
ENSRNOG00000001192	-0.36513	5.81022	8.86734	0.00290319	0.082505	Gltp	protein_coding	glycolipid transfer protein
ENSRNOG00000058870	-0.538619	2.49383	8.85432	0.00292396	0.0825993	Mroh7	protein_coding	maestro heat-like repeat family member 7
ENSRNOG00000016478	0.187461	7.83847	8.8493	0.00293201	0.0825993	Eif5a	protein_coding	eukaryotic translation initiation factor 5A
ENSRNOG00000011346	0.372047	3.54494	8.84761	0.00293472	0.0825993	Ehd2	protein_coding	EH-domain containing 2
ENSRNOG00000025100	-0.784308	1.14781	8.84748	0.00293494	0.0825993	Ikbke	protein_coding	inhibitor of nuclear factor kappa B kinase subunit epsilon
ENSRNOG00000007064	0.231289	4.45822	8.82122	0.00297747	0.0836242	Zfp746	protein_coding	zinc finger protein 746
ENSRNOG00000015896	0.45925	1.53577	8.81791	0.00298288	0.0836242	Rbpms2	protein_coding	RNA binding protein, mRNA processing factor 2
ENSRNOG00000006116	-0.287786	3.56624	8.80598	0.00300244	0.0840105	Hk2	protein_coding	hexokinase 2
ENSRNOG00000028658	-0.410449	5.63265	8.78824	0.00303179	0.0846396	Olig2	protein_coding	oligodendrocyte transcription factor 2
ENSRNOG00000010350	0.212294	8.64258	8.78536	0.00303658	0.0846396	Rcan2	protein_coding	regulator of calcineurin 2
ENSRNOG00000015554	-0.611175	2.71709	8.77506	0.00305377	0.0849557	Ankdd1a	protein_coding	ankyrin repeat and death domain containing 1A
ENSRNOG00000028992	-0.65513	0.656958	8.76001	0.00307907	0.085421	Acan	protein_coding	aggrecan
ENSRNOG00000011821	-0.837838	2.44595	8.75812	0.00308226	0.085421	S100a4	protein_coding	S100 calcium-binding protein A4
ENSRNOG00000021463	0.478195	0.912167	8.7285	0.00313274	0.0866544	Ppara	protein_coding	peroxisome proliferator activated receptor alpha
ENSRNOG00000008101	-0.320389	2.43225	8.721	0.00314565	0.0868462	Tmem251	protein_coding	transmembrane protein 251
ENSRNOG00000005634	0.297964	3.19825	8.69859	0.00318456	0.0877537	Lingo2	protein_coding	leucine rich repeat and Ig domain containing 2
ENSRNOG00000027405	-0.286084	5.20419	8.68874	0.00320182	0.0879205	Ccp110	protein_coding	centriolar coiled-coil protein 110
ENSRNOG00000016643	-0.326731	3.01245	8.68823	0.00320272	0.0879205	Lpcat2	protein_coding	lysophosphatidylcholine acyltransferase 2
ENSRNOG00000051536	-0.270691	4.36313	8.67707	0.00322239	0.0882934	Rfx4	protein_coding	regulatory factor X4
ENSRNOG00000048277	-0.242618	6.36122	8.6546	0.00326237	0.0892206	AABR07035787.1	protein_coding	serrate, RNA effector molecule
ENSRNOG00000000500	-0.837858	-0.302878	8.64739	0.0032753	0.0894059	Scube3	protein_coding	signal peptide, CUB domain and EGF like domain containing 3
ENSRNOG00000043197	0.227374	5.6353	8.63999	0.00328863	0.0896012		protein_coding	hypothetical protein LOC688613
ENSRNOG00000056904	-0.209635	5.1851	8.62925	0.00330808	0.0899625	Gtf3c2	protein_coding	general transcription factor IIIC subunit 2
ENSRNOG00000007227	-0.191846	5.68856	8.62405	0.00331754	0.0900367	Mien1	protein_coding	migration and invasion enhancer 1
ENSRNOG00000008054	-0.483953	2.8667	8.62094	0.00332321	0.0900367	Igsf9	protein_coding	immunoglobulin superfamily, member 9
ENSRNOG00000068010	-1.25254	-0.223668	8.59607	0.00336889	0.0911042	Myh8	protein_coding	myosin heavy chain 8
ENSRNOG00000061070	-0.718765	0.00983609	8.58788	0.00338409	0.0913452	Irf4	protein_coding	interferon regulatory factor 4
ENSRNOG00000028648	-0.330454	7.33267	8.58411	0.00339108	0.0913642	Olig1	protein_coding	oligodendrocyte transcription factor 1
ENSRNOG00000009715	-0.286531	5.37854	8.57476	0.00340856	0.091665	Me1	protein_coding	malic enzyme 1
ENSRNOG00000023100	0.393039	1.67925	8.55918	0.00343784	0.0922246	Dynlt5	protein_coding	dynein light chain Tctex-type family member 5
ENSRNOG00000018211	0.235758	5.05422	8.55694	0.00344207	0.0922246	Urod	protein_coding	uroporphyrinogen decarboxylase
ENSRNOG00000020450	-0.352673	2.39881	8.54106	0.00347223	0.0926907	Slc26a6	protein_coding	solute carrier family 26 member 6
ENSRNOG00000020590	0.306549	5.82187	8.53123	0.00349104	0.0928515	Adam15	protein_coding	ADAM metallopeptidase domain 15
ENSRNOG00000016047	-0.228997	8.11593	8.50759	0.00353668	0.093848	Macf1	protein_coding	microtubule-actin crosslinking factor 1
ENSRNOG00000010706	0.275306	3.69057	8.50323	0.00354516	0.093848	Ccdc117	protein_coding	coiled-coil domain containing 117
ENSRNOG00000006209	-0.233305	4.58323	8.50183	0.0035479	0.093848	Mbd6	protein_coding	methyl-CpG binding domain protein 6
ENSRNOG00000007415	-0.332351	2.79508	8.47865	0.00359338	0.0948783	Ptgs1	protein_coding	prostaglandin-endoperoxide synthase 1
ENSRNOG00000028166	-0.270842	4.96069	8.46856	0.00361338	0.0952331	Asmtl	protein_coding	acetylserotonin O-methyltransferase-like
ENSRNOG00000021061	-0.200092	5.32389	8.46057	0.00362927	0.0954788	Map4k2	protein_coding	mitogen activated protein kinase kinase kinase kinase 2
ENSRNOG00000017849	-0.252895	4.64617	8.45314	0.00364414	0.0955092	Apbb3	protein_coding	amyloid beta precursor protein binding family B member 3
ENSRNOG00000020533	0.406417	7.14689	8.45003	0.00365037	0.0955092	Htra1	protein_coding	HtrA serine peptidase 1
ENSRNOG00000020792	-0.67576	1.2956	8.44491	0.00366066	0.0955092	Etv4	protein_coding	ETS variant transcription factor 4
ENSRNOG00000005669	-0.334224	3.64549	8.44413	0.00366224	0.0955092	Ca8	protein_coding	carbonic anhydrase 8
ENSRNOG00000018179	-0.374916	3.6201	8.4436	0.00366331	0.0955092	Glt8d1	protein_coding	glycosyltransferase 8 domain containing 1
ENSRNOG00000010545	0.424091	3.35301	8.43624	0.00367816	0.095584	Mrap2	protein_coding	melanocortin 2 receptor accessory protein 2
ENSRNOG00000014363	0.2694	5.65079	8.43401	0.00368267	0.095584	Arhgef3	protein_coding	Rho guanine nucleotide exchange factor 3
ENSRNOG00000016974	0.298664	8.11049	8.4322	0.00368634	0.095584	Ppp1r7	protein_coding	protein phosphatase 1, regulatory subunit 7
ENSRNOG00000008749	-0.967505	0.279174	8.42879	0.00369326	0.095584	Col5a1	protein_coding	collagen type V alpha 1 chain
ENSRNOG00000053405	-0.200845	5.21761	8.42592	0.00369909	0.095584	Rpap3	protein_coding	RNA polymerase II associated protein 3
ENSRNOG00000019915	-0.256384	5.00411	8.42199	0.00370709	0.0956205	Xrcc1	protein_coding	X-ray repair cross complementing 1
ENSRNOG00000000981	-0.218216	4.90715	8.41317	0.00372512	0.0957455	Scarb1	protein_coding	scavenger receptor class B, member 1
ENSRNOG00000069481	-0.432425	1.33421	8.39929	0.00375367	0.0962436	Abcg3l1	protein_coding	ATP-binding cassette, subfamily G (WHITE), member 3-like 1
ENSRNOG00000030871	-0.318551	3.30862	8.39732	0.00375776	0.0962436	Calm-ps2	protein_coding	calmodulin 2
ENSRNOG00000042195	-0.285725	6.17052	8.37365	0.00380701	0.0971278	Pabpn1	protein_coding	poly(A) binding protein, nuclear 1
ENSRNOG00000009990	-0.274471	6.45656	8.3711	0.00381234	0.0971278	Zranb2	protein_coding	zinc finger RANBP2-type containing 2
ENSRNOG00000019141	0.7554	0.613612	8.36646	0.00382209	0.0971934	Ch25h	protein_coding	cholesterol 25-hydroxylase
ENSRNOG00000017282	-0.360236	3.01912	8.36351	0.0038283	0.0971934	Tesk2	protein_coding	testis associated actin remodelling kinase 2
ENSRNOG00000060614	-0.336514	3.37268	8.35785	0.00384025	0.097276	Pxdn	protein_coding	peroxidasin
ENSRNOG00000009660	-0.368407	3.51568	8.35548	0.00384527	0.097276	Enpp6	protein_coding	ectonucleotide pyrophosphatase/phosphodiesterase 6
ENSRNOG00000049918	0.781984	2.34387	8.35246	0.00385165	0.097276	Lrg1	protein_coding	leucine-rich alpha-2-glycoprotein 1
ENSRNOG00000051706	-0.25947	3.96157	8.34107	0.00387588	0.0976061	Tep1	protein_coding	telomerase associated protein 1
ENSRNOG00000015813	-0.219227	6.64884	8.34	0.00387816	0.0976061	Ubr2	protein_coding	ubiquitin protein ligase E3 component n-recognin 2
ENSRNOG00000032895	0.409024	2.69766	8.33331	0.00389246	0.0977964	Cyp4f4	protein_coding	cytochrome P450, family 4, subfamily f, polypeptide 4
ENSRNOG00000065430	-0.39471	2.82974	8.32817	0.00390351	0.097872	Zfp958	protein_coding	zinc finger protein 958
ENSRNOG00000051291	-0.518491	2.11724	8.32563	0.00390895	0.097872	Dnhd1	protein_coding	dynein heavy chain domain 1
ENSRNOG00000023473	-0.411782	1.91282	8.30732	0.00394856	0.0986936	Rnf122	protein_coding	ring finger protein 122
ENSRNOG00000070355	-0.390849	3.24177	8.2941	0.00397741	0.0991089	Tedc1	protein_coding	tubulin epsilon and delta complex 1
ENSRNOG00000037556	-0.255194	3.70569	8.29345	0.00397883	0.0991089	Zfp420	protein_coding	zinc finger protein 420
ENSRNOG00000047225	-0.221732	6.13041	8.25346	0.00406744	0.10061	Tma7	protein_coding	translation machinery associated 7 homolog
ENSRNOG00000012944	0.200405	5.94047	8.25342	0.00406752	0.10061	Casp9	protein_coding	caspase 9
ENSRNOG00000014605	-0.238241	4.19997	8.25312	0.00406821	0.10061	Lig4	protein_coding	DNA ligase 4
ENSRNOG00000000155	-0.244557	4.28026	8.24801	0.00407966	0.10061	Cog3	protein_coding	component of oligomeric golgi complex 3
ENSRNOG00000015430	0.227352	6.69791	8.24757	0.00408067	0.10061	Nlgn2	protein_coding	neuroligin 2
ENSRNOG00000007529	-0.350716	3.35454	8.23969	0.00409842	0.100877	Bmf	protein_coding	Bcl2 modifying factor
ENSRNOG00000005148	0.304107	3.66589	8.23495	0.00410912	0.100969	Scrt2	protein_coding	scratch family transcriptional repressor 2
ENSRNOG00000000528	-0.386371	2.27151	8.22589	0.00412971	0.101303	Fgd2	protein_coding	FYVE, RhoGEF and PH domain containing 2
ENSRNOG00000032659	0.178281	6.50318	8.21372	0.00415748	0.101675	Plcl1	protein_coding	phospholipase C-like 1
ENSRNOG00000017172	-0.19974	7.38578	8.21312	0.00415886	0.101675	Mvb12b	protein_coding	multivesicular body subunit 12B
ENSRNOG00000037815	0.255979	7.0706	8.20185	0.00418476	0.10203	Acad10	protein_coding	acyl-CoA dehydrogenase family, member 10
ENSRNOG00000043311	-0.699474	1.12734	8.2007	0.00418743	0.10203	Birc7	protein_coding	baculoviral IAP repeat-containing 7
ENSRNOG00000042419	-0.210611	4.54184	8.1926	0.00420616	0.102315	Acyp2	protein_coding	acylphosphatase 2
ENSRNOG00000024705	0.31046	3.73481	8.17406	0.00424938	0.103192	Rarres2	protein_coding	retinoic acid receptor responder 2
ENSRNOG00000017359	0.190796	10.3577	8.16701	0.00426591	0.103192	Itm2c	protein_coding	integral membrane protein 2C
ENSRNOG00000025781	-0.605292	0.111651	8.1645	0.00427183	0.103192	Sec31b	protein_coding	SEC31 homolog B, COPII coat complex component
ENSRNOG00000006877	0.248035	3.83762	8.15893	0.00428498	0.103192	Efnb1	protein_coding	ephrin B1
ENSRNOG00000004737	-0.260375	3.91575	8.15863	0.00428567	0.103192	Cd48	protein_coding	Cd48 molecule
ENSRNOG00000037227	-0.25932	4.71435	8.15473	0.00429489	0.103192	Yes1	protein_coding	YES proto-oncogene 1, Src family tyrosine kinase
ENSRNOG00000000433	-0.220332	6.78508	8.15318	0.00429857	0.103192	Prrt1	protein_coding	proline-rich transmembrane protein 1
ENSRNOG00000057162	-0.78176	0.0553754	8.15297	0.00429907	0.103192	RGD1564409	protein_coding	similar to hypothetical protein 4930509O22
ENSRNOG00000048506	-0.179723	5.15912	8.13495	0.00434201	0.103657	Inpp5b	protein_coding	inositol polyphosphate-5-phosphatase B
ENSRNOG00000002036	-0.224069	4.51949	8.13452	0.00434304	0.103657	Paxbp1	protein_coding	PAX3 and PAX7 binding protein 1
ENSRNOG00000004972	0.440242	3.08431	8.13429	0.00434359	0.103657	Upp1	protein_coding	uridine phosphorylase 1
ENSRNOG00000013866	-0.323424	2.83293	8.13287	0.00434699	0.103657	Usp49	protein_coding	ubiquitin specific peptidase 49
ENSRNOG00000008278	-0.231296	4.83769	8.12462	0.00436681	0.103959	Nfrkb	protein_coding	nuclear factor related to kappa B binding protein
ENSRNOG00000018686	-0.205975	6.53594	8.11394	0.00439263	0.104402	Atxn2l	protein_coding	ataxin 2-like
ENSRNOG00000017912	0.340835	2.383	8.10955	0.00440326	0.104424	Atp2a3	protein_coding	ATPase sarcoplasmic/endoplasmic reticulum Ca2+ transporting 3
ENSRNOG00000057153	0.925181	1.15208	8.10064	0.00442497	0.104657	Pla1a	protein_coding	phospholipase A1 member A
ENSRNOG00000026299	-0.241954	4.50109	8.08447	0.00446462	0.105236	Mysm1	protein_coding	myb-like, SWIRM and MPN domains 1
ENSRNOG00000015332	-0.215949	4.31596	8.07945	0.004477	0.105236	Thoc1	protein_coding	THO complex 1
ENSRNOG00000021732	-0.244361	4.33684	8.07887	0.00447843	0.105236	Hsf1	protein_coding	heat shock transcription factor 1
ENSRNOG00000045665	0.17647	6.56671	8.06336	0.00451692	0.105969	Amigo1	protein_coding	adhesion molecule with Ig like domain 1
ENSRNOG00000010111	0.675289	0.582607	8.0473	0.00455715	0.10674	Exoc3l4	protein_coding	exocyst complex component 3-like 4
ENSRNOG00000017887	-0.481326	1.5567	8.03917	0.00457765	0.106989	Mutyh	protein_coding	mutY DNA glycosylase
ENSRNOG00000045695	0.268115	4.52785	8.03725	0.00458251	0.106989	NEWGENE_1559832	protein_coding	ring finger protein, LIM domain interacting
ENSRNOG00000012455	-0.269544	6.47493	8.02254	0.00461986	0.107644	Tardbp	protein_coding	TAR DNA binding protein
ENSRNOG00000006913	-0.374208	2.3953	8.01628	0.00463588	0.10769	Rpain	protein_coding	RPA interacting protein
ENSRNOG00000030807	0.374663	2.9516	8.01382	0.00464217	0.10769		protein_coding	nuclease-sensitive element-binding protein 1-like
ENSRNOG00000024703	-0.311758	4.70772	7.98821	0.00470828	0.108915	Dock5	protein_coding	dedicator of cytokinesis 5
ENSRNOG00000020271	-0.216686	5.76812	7.98753	0.00471006	0.108915	Tial1	protein_coding	Tia1 cytotoxic granule-associated RNA binding protein-like 1
ENSRNOG00000003350	-0.253345	3.74314	7.98468	0.00471748	0.108915	Mospd2	protein_coding	motile sperm domain containing 2
ENSRNOG00000000431	-0.20606	6.14689	7.98126	0.0047264	0.108947	Atf6b	protein_coding	activating transcription factor 6 beta
ENSRNOG00000020264	-0.396488	3.08175	7.97799	0.00473494	0.108971	Dhrs1	protein_coding	dehydrogenase/reductase 1
ENSRNOG00000032822	0.322531	5.93664	7.97304	0.00474792	0.109019	AABR07068694.1	protein_coding	60S ribosomal protein L29-like
ENSRNOG00000001864	-0.265627	4.73469	7.97083	0.00475371	0.109019	Tmem191c	protein_coding	transmembrane protein 191C
ENSRNOG00000009661	-0.343172	3.15943	7.96706	0.00476363	0.109019	Tgds	protein_coding	TDP-glucose 4,6-dehydratase
ENSRNOG00000014465	-1.10047	-0.21585	7.96576	0.00476704	0.109019	Oca2	protein_coding	OCA2 melanosomal transmembrane protein
ENSRNOG00000013557	0.213819	6.82538	7.95341	0.00479967	0.109593	Lancl1	protein_coding	LanC like 1
ENSRNOG00000010438	-0.838741	-0.240987	7.94565	0.00482032	0.109771	Cpt1b	protein_coding	carnitine palmitoyltransferase 1B
ENSRNOG00000007968	0.175819	5.16749	7.94466	0.00482295	0.109771	RGD1305350	protein_coding	similar to RIKEN cDNA 2510039O18
ENSRNOG00000055777	-0.802117	-0.43462	7.94196	0.00483014	0.109771	AABR07064980.1	protein_coding	ribosomal protein L36-like
ENSRNOG00000059865	-0.602788	2.75803	7.93258	0.00485525	0.110169	Dnah12	protein_coding	dynein, axonemal, heavy chain 12
ENSRNOG00000007646	0.179988	8.42081	7.90868	0.00491982	0.11146	Sipa1l1	protein_coding	signal-induced proliferation-associated 1 like 1
ENSRNOG00000005108	0.47401	6.73451	7.90143	0.00493958	0.111733	Wfs1	protein_coding	wolframin ER transmembrane glycoprotein
ENSRNOG00000019573	-0.544739	2.00757	7.89532	0.0049563	0.111937	Lcat	protein_coding	lecithin cholesterol acyltransferase
ENSRNOG00000004333	0.202731	8.12176	7.8902	0.00497033	0.112079	Flywch1	protein_coding	FLYWCH-type zinc finger 1
ENSRNOG00000013949	0.201234	6.07623	7.88634	0.00498096	0.112087	Idh2	protein_coding	isocitrate dehydrogenase (NADP(+)) 2
ENSRNOG00000043143	-0.262929	7.43886	7.88448	0.00498609	0.112087	Eml1	protein_coding	EMAP like 1
ENSRNOG00000021824	0.163338	6.0289	7.87988	0.00499879	0.112198	Dnajb1	protein_coding	DnaJ heat shock protein family (Hsp40) member B1
ENSRNOG00000000158	0.278435	5.1937	7.86013	0.00505369	0.113256	Cdo1	protein_coding	cysteine dioxygenase type 1
ENSRNOG00000058545	-0.6622	2.0486	7.84112	0.0051071	0.114276	Arhgap4	protein_coding	Rho GTPase activating protein 4
ENSRNOG00000010266	-0.436967	2.36467	7.81714	0.00517529	0.11554	Cd180	protein_coding	CD180 molecule
ENSRNOG00000055661	0.253994	4.68145	7.81568	0.00517949	0.11554		protein_coding	similar to importin 11
ENSRNOG00000032463	-0.205128	5.99085	7.809	0.00519865	0.11579	Rap1a	protein_coding	RAP1A, member of RAS oncogene family
ENSRNOG00000019120	0.720425	2.6777	7.78238	0.00527583	0.117329	Hmgcs2	protein_coding	3-hydroxy-3-methylglutaryl-CoA synthase 2
ENSRNOG00000010204	0.201025	5.61758	7.7702	0.00531151	0.117761	Tmem9	protein_coding	transmembrane protein 9
ENSRNOG00000001429	-0.322522	3.72288	7.76614	0.00532346	0.117847	Lrwd1	protein_coding	leucine-rich repeats and WD repeat domain containing 1
ENSRNOG00000016122	-0.273254	5.70779	7.76085	0.00533909	0.117914	Hmgcr	protein_coding	3-hydroxy-3-methylglutaryl-CoA reductase
ENSRNOG00000069267	0.405935	3.12808	7.7596	0.00534277	0.117914	Pthlh	protein_coding	parathyroid hormone-like hormone
ENSRNOG00000052990	0.154204	5.57703	7.73905	0.00540394	0.118997	Cers5	protein_coding	ceramide synthase 5
ENSRNOG00000055650	-0.350254	2.35335	7.73762	0.0054082	0.118997	Pou2f2	protein_coding	POU class 2 homeobox 2
ENSRNOG00000031408	-0.535345	0.537504	7.71008	0.00549132	0.120643	AC097129.1	protein_coding	cilia and flagella associated protein 92
ENSRNOG00000020478	0.297959	6.7141	7.70124	0.0055183	0.120822	Camk4	protein_coding	calcium/calmodulin-dependent protein kinase IV
ENSRNOG00000014322	0.167411	7.00744	7.70034	0.00552105	0.120822	Kazn	protein_coding	kazrin, periplakin interacting protein
ENSRNOG00000015860	-0.584369	1.41712	7.69717	0.00553076	0.120822	Gipr	protein_coding	gastric inhibitory polypeptide receptor
ENSRNOG00000020389	-0.605281	1.20541	7.69652	0.00553275	0.120822	Capn12	protein_coding	calpain 12
ENSRNOG00000053145	0.216498	5.32454	7.68731	0.00556103	0.121257	Vwa8	protein_coding	von Willebrand factor A domain containing 8
ENSRNOG00000019556	-0.313358	6.39696	7.65098	0.00567415	0.123226	Cd9	protein_coding	CD9 molecule
ENSRNOG00000005498	1.34427	1.23075	7.6503	0.00567629	0.123226	Gcg	protein_coding	glucagon
ENSRNOG00000016813	-0.248409	4.01495	7.65015	0.00567677	0.123226	Tia1	protein_coding	TIA1 cytotoxic granule-associated RNA binding protein
ENSRNOG00000066008	0.388418	5.18178	7.64673	0.00568754	0.123275	Pecam1	protein_coding	platelet and endothelial cell adhesion molecule 1
ENSRNOG00000031896	0.195287	4.97589	7.63854	0.00571341	0.123399	Stt3a	protein_coding	STT3 oligosaccharyltransferase complex catalytic subunit A
ENSRNOG00000014382	-0.206308	5.4982	7.61129	0.00580039	0.124975	C2cd5	protein_coding	C2 calcium-dependent domain containing 5
ENSRNOG00000017445	-0.479887	1.7228	7.5962	0.00584916	0.125839	Tubb2b	protein_coding	tubulin, beta 2B class IIb
ENSRNOG00000018655	-0.191892	5.56125	7.59014	0.00586885	0.126076	Adsl	protein_coding	adenylosuccinate lyase
ENSRNOG00000008036	0.23113	4.60313	7.57825	0.00590769	0.126621	Dennd4c	protein_coding	DENN domain containing 4C
ENSRNOG00000003232	-0.175373	5.83157	7.57444	0.00592017	0.126621	Slc9a3r1	protein_coding	SLC9A3 regulator 1
ENSRNOG00000014900	-0.23587	4.10461	7.57106	0.00593128	0.126621	Crem	protein_coding	cAMP responsive element modulator
ENSRNOG00000060005	0.450148	1.72207	7.56971	0.00593574	0.126621	Surf4	protein_coding	surfeit 4
ENSRNOG00000014751	0.56104	2.63667	7.56596	0.0059481	0.126654	Ret	protein_coding	ret proto-oncogene
ENSRNOG00000000918	0.461366	1.63848	7.56108	0.00596423	0.126812	Zbed5	protein_coding	zinc finger, BED-type containing 5
ENSRNOG00000025377	0.847166	-0.0763283	7.54291	0.00602468	0.127906	Ankdd1b	protein_coding	ankyrin repeat and death domain containing 1B
ENSRNOG00000042628	-0.627161	0.389849	7.54033	0.00603329	0.127906	Tmem273	protein_coding	transmembrane protein 273
ENSRNOG00000011448	0.220996	4.66073	7.52633	0.00608037	0.128564	Eri1	protein_coding	exoribonuclease 1
ENSRNOG00000003578	0.242664	5.30287	7.52529	0.00608388	0.128564	Fem1c	protein_coding	fem-1 homolog C
ENSRNOG00000049792	0.957727	-0.38028	7.52185	0.00609551	0.128564	Glra3	protein_coding	glycine receptor, alpha 3
ENSRNOG00000013055	-0.302859	3.31128	7.5192	0.00610447	0.128564	Zfyve16	protein_coding	zinc finger FYVE-type containing 16
ENSRNOG00000016849	0.183599	7.21969	7.51799	0.0061086	0.128564	Ppp2r5d	protein_coding	protein phosphatase 2, regulatory subunit B', delta
ENSRNOG00000058157	-0.286496	4.25719	7.51389	0.0061225	0.12867	Ldlrad3	protein_coding	low density lipoprotein receptor class A domain containing 3
ENSRNOG00000008553	-0.261386	4.50133	7.50361	0.00615754	0.129219	Mthfr	protein_coding	methylenetetrahydrofolate reductase
ENSRNOG00000046171	-0.391686	1.51255	7.49917	0.00617275	0.129223	AABR07035839.1	protein_coding	MLX interacting protein-like
ENSRNOG00000029330	-0.346758	2.2786	7.49694	0.00618039	0.129223	Ca5b	protein_coding	carbonic anhydrase 5B
ENSRNOG00000051854	0.589523	1.89368	7.49576	0.00618443	0.129223	Enpep	protein_coding	glutamyl aminopeptidase
ENSRNOG00000019211	0.351866	2.80951	7.48884	0.00620826	0.129535	Olfml3	protein_coding	olfactomedin-like 3
ENSRNOG00000024506	-0.471113	2.41945	7.47949	0.00624059	0.129863		protein_coding	similar to hypothetical protein 4933430I17
ENSRNOG00000003399	-0.194066	7.18016	7.47911	0.00624188	0.129863	Hnrnph1	protein_coding	heterogeneous nuclear ribonucleoprotein H1
ENSRNOG00000047246	0.165572	6.79347	7.46929	0.00627603	0.130387	Chtf8	protein_coding	chromosome transmission fidelity factor 8
ENSRNOG00000019943	-0.243315	4.03262	7.45714	0.00631854	0.131083	Slc7a6	protein_coding	solute carrier family 7 member 6
ENSRNOG00000020949	0.802476	1.77033	7.45036	0.00634236	0.131188	Hsd17b14	protein_coding	hydroxysteroid (17-beta) dehydrogenase 14
ENSRNOG00000020860	0.17594	5.32707	7.44577	0.00635859	0.131188	Tdrkh	protein_coding	tudor and KH domain containing
ENSRNOG00000027260	0.165605	5.70073	7.44575	0.00635865	0.131188	Adprh	protein_coding	ADP-ribosylarginine hydrolase
ENSRNOG00000017619	-0.352044	3.58032	7.44338	0.00636704	0.131188	Aldh1a1	protein_coding	aldehyde dehydrogenase 1 family, member A1
ENSRNOG00000018909	-0.268653	3.41546	7.44107	0.00637519	0.131188	Arv1	protein_coding	ARV1 homolog, fatty acid homeostasis modulator
ENSRNOG00000025643	-0.36459	2.40736	7.44006	0.00637877	0.131188	Ccdc13	protein_coding	coiled-coil domain containing 13
ENSRNOG00000005248	-0.154512	5.56974	7.43779	0.00638684	0.131188	Slc1a4	protein_coding	solute carrier family 1 member 4
ENSRNOG00000037540	-0.29237	3.5315	7.42893	0.00641835	0.131456	Tmem256	protein_coding	transmembrane protein 256
ENSRNOG00000000506	0.505557	0.988499	7.42649	0.00642705	0.131456	Tead3	protein_coding	TEA domain transcription factor 3
ENSRNOG00000001781	0.326939	2.81549	7.42303	0.00643944	0.131524	Lmln	protein_coding	leishmanolysin like peptidase
ENSRNOG00000046050	-0.651376	1.32179	7.4162	0.0064639	0.131653	Dennd1c	protein_coding	DENN/MADD domain containing 1C
ENSRNOG00000046421	-1.22914	-0.823925	7.41075	0.00648351	0.131868	Gm29133	protein_coding	uncharacterized LOC108350036
ENSRNOG00000029939	-0.496533	1.9583	7.40593	0.00650092	0.132037	Gypc	protein_coding	glycophorin C (Gerbich blood group)
ENSRNOG00000017663	-0.252118	3.50294	7.38898	0.00656246	0.133015	Dolpp1	protein_coding	dolichyldiphosphatase 1
ENSRNOG00000002948	-0.507218	0.767283	7.38763	0.0065674	0.133015	Abcc3	protein_coding	ATP binding cassette subfamily C member 3
ENSRNOG00000003172	-0.822219	1.73864	7.38252	0.00658609	0.133208	Serpinf1	protein_coding	serpin family F member 1
ENSRNOG00000014806	0.19725	7.45794	7.36368	0.00665545	0.134423	Pnkd	protein_coding	PNKD metallo-beta-lactamase domain containing
ENSRNOG00000006867	-0.215581	6.17475	7.35897	0.0066729	0.134569	Etv1	protein_coding	ETS variant transcription factor 1
ENSRNOG00000047513	-0.364001	4.82686	7.35674	0.00668117	0.134569	Mdn1	protein_coding	midasin AAA ATPase 1
ENSRNOG00000014644	0.313893	3.62102	7.34898	0.0067101	0.134964	Zic1	protein_coding	Zic family member 1
ENSRNOG00000069992	0.268265	3.95127	7.33854	0.00674915	0.135419	Sgpp2	protein_coding	sphingosine-1-phosphate phosphatase 2
ENSRNOG00000064616	-0.247914	4.1291	7.33795	0.00675137	0.135419	Ankrd10	protein_coding	ankyrin repeat domain 10
ENSRNOG00000009299	0.241745	6.99301	7.3277	0.00678999	0.136006	Adra2c	protein_coding	adrenoceptor alpha 2C
ENSRNOG00000017277	-0.692636	-0.160582	7.32505	0.00680001	0.136019	Igsf6	protein_coding	immunoglobulin superfamily, member 6
ENSRNOG00000016962	0.326759	5.33221	7.30958	0.0068588	0.137006	Neu2	protein_coding	neuraminidase 2
ENSRNOG00000014254	0.231057	5.40722	7.30561	0.00687397	0.137121	Cpt1a	protein_coding	carnitine palmitoyltransferase 1A
ENSRNOG00000020617	-0.31787	3.4385	7.29415	0.00691793	0.137538	Mus81	protein_coding	MUS81 structure-specific endonuclease subunit
ENSRNOG00000042374	-0.685235	0.68188	7.29372	0.00691962	0.137538	Tgif2	protein_coding	TGFB-induced factor homeobox 2
ENSRNOG00000013340	0.174253	6.04085	7.29276	0.00692328	0.137538	Twsg1	protein_coding	twisted gastrulation BMP signaling modulator 1
ENSRNOG00000015177	0.244315	7.40466	7.27596	0.00698834	0.138523	Sun2	protein_coding	Sad1 and UNC84 domain containing 2
ENSRNOG00000016368	-0.478495	1.91153	7.27504	0.00699195	0.138523	Ppp1r14c	protein_coding	protein phosphatase 1, regulatory (inhibitor) subunit 14c
ENSRNOG00000020763	-0.32874	7.01927	7.27169	0.00700497	0.138592	Snrnp70	protein_coding	small nuclear ribonucleoprotein U1 subunit 70
ENSRNOG00000004196	-0.280402	6.63835	7.25893	0.00705491	0.139116	Rps29	protein_coding	ribosomal protein S29
ENSRNOG00000052498	-0.335355	4.5301	7.25848	0.0070567	0.139116	Grb14	protein_coding	growth factor receptor bound protein 14
ENSRNOG00000055531	-0.253827	2.97363	7.25443	0.00707263	0.139116	Hps5	protein_coding	HPS5, biogenesis of lysosomal organelles complex 2 subunit 2
ENSRNOG00000017021	0.225759	4.95047	7.25029	0.00708897	0.139116	Galnt18	protein_coding	polypeptide N-acetylgalactosaminyltransferase 18
ENSRNOG00000020130	-0.31463	4.72919	7.24366	0.00711517	0.139276	Arhgef1	protein_coding	Rho guanine nucleotide exchange factor 1
ENSRNOG00000013257	0.259264	5.53819	7.24338	0.00711627	0.139276	Hecw2	protein_coding	HECT, C2 and WW domain containing E3 ubiquitin protein ligase 2
ENSRNOG00000024595	0.270642	4.5667	7.23688	0.0071421	0.139593	Cers6	protein_coding	ceramide synthase 6
ENSRNOG00000036934	0.176463	7.23609	7.23286	0.0071581	0.139718	Abhd12	protein_coding	abhydrolase domain containing 12, lysophospholipase
ENSRNOG00000031397	0.573206	0.929612	7.22277	0.00719844	0.140317	Stk32b	protein_coding	serine/threonine kinase 32B
ENSRNOG00000000245	-0.419938	3.57613	7.21975	0.00721057	0.140365	Slc16a6	protein_coding	solute carrier family 16, member 6
ENSRNOG00000002800	-0.666581	0.740319	7.21278	0.00723864	0.140431	Gdpd2	protein_coding	glycerophosphodiester phosphodiesterase domain containing 2
ENSRNOG00000009333	-0.283116	3.26883	7.21141	0.00724415	0.140431	Osgep	protein_coding	O-sialoglycoprotein endopeptidase
ENSRNOG00000008956	-0.394187	2.1727	7.20964	0.00725131	0.140431	Cdkn2c	protein_coding	cyclin-dependent kinase inhibitor 2C
ENSRNOG00000011826	0.166525	7.86054	7.2093	0.00725268	0.140431	Lzts1	protein_coding	leucine zipper tumor suppressor 1
ENSRNOG00000003931	0.325407	3.15959	7.19183	0.00732364	0.141428	Arsg	protein_coding	arylsulfatase G
ENSRNOG00000027037	-0.738382	0.326731	7.1375	0.00754884	0.14539	Alox12	protein_coding	arachidonate 12-lipoxygenase, 12S type
ENSRNOG00000026420	0.573487	0.667088	7.13184	0.00757269	0.145656	Iqcg	protein_coding	IQ motif containing G
ENSRNOG00000010892	0.213403	5.03013	7.12839	0.00758729	0.145744	Ythdf2	protein_coding	YTH N(6)-methyladenosine RNA binding protein 2
ENSRNOG00000027022	0.377638	2.31083	7.1233	0.00760887	0.145825		protein_coding	membrane-associated progesterone receptor component 1-like
ENSRNOG00000020302	-0.291651	3.49768	7.12266	0.00761158	0.145825	Klhl17	protein_coding	kelch-like family member 17
ENSRNOG00000023969	-0.390239	2.52856	7.1169	0.00763606	0.146101	Herc6	protein_coding	HECT and RLD domain containing E3 ubiquitin protein ligase family member 6
ENSRNOG00000011150	0.151868	7.31366	7.11168	0.00765835	0.146335	Arsb	protein_coding	arylsulfatase B
ENSRNOG00000000113	0.279062	3.38676	7.10082	0.00770488	0.147031	Elac1	protein_coding	elaC ribonuclease Z 1
ENSRNOG00000003880	-0.45275	1.90266	7.09814	0.00771638	0.147057	Tph2	protein_coding	tryptophan hydroxylase 2
ENSRNOG00000030213	-0.257627	6.32929	7.08585	0.00776951	0.147875	Vps13c	protein_coding	vacuolar protein sorting 13 homolog C
ENSRNOG00000021560	-0.681468	0.0142968	7.08117	0.00778981	0.148068	Cass4	protein_coding	Cas scaffold protein family member 4
ENSRNOG00000061231	0.25641	5.33791	7.07557	0.0078142	0.148337	Selenom	protein_coding	selenoprotein M
ENSRNOG00000013140	0.316704	7.08882	7.0651	0.00785999	0.149012	Pdzd2	protein_coding	PDZ domain containing 2
ENSRNOG00000046283	0.257142	6.55976	7.05302	0.00791317	0.149824	Tmem41a	protein_coding	transmembrane protein 41a
ENSRNOG00000054549	-0.192623	5.04902	7.04846	0.00793333	0.149929	Lss	protein_coding	lanosterol synthase
ENSRNOG00000001845	-0.218579	4.90431	7.04665	0.00794138	0.149929	Top3b	protein_coding	DNA topoisomerase III beta
ENSRNOG00000064852	0.318819	3.69975	7.04027	0.00796971	0.149929	Tafa2	protein_coding	TAFA chemokine like family member 2
ENSRNOG00000007455	0.344493	4.60036	7.03981	0.00797174	0.149929	Tmem132e	protein_coding	transmembrane protein 132E
ENSRNOG00000018969	0.470634	4.88083	7.0381	0.00797934	0.149929	Gpatch4	protein_coding	G patch domain containing 4
ENSRNOG00000018870	-0.602772	5.74899	7.03781	0.00798064	0.149929	Hapln2	protein_coding	hyaluronan and proteoglycan link protein 2
ENSRNOG00000016971	-0.201348	5.55194	7.03488	0.00799372	0.14998	Zfp612	protein_coding	zinc finger protein 612
ENSRNOG00000014142	0.194302	5.67989	7.02681	0.00802982	0.150369	Ogfrl1	protein_coding	opioid growth factor receptor-like 1
ENSRNOG00000006995	0.241856	3.96773	7.02077	0.00805697	0.150369	Ano6	protein_coding	anoctamin 6
ENSRNOG00000013194	0.172278	6.41046	7.01939	0.00806317	0.150369	Rps6ka2	protein_coding	ribosomal protein S6 kinase A2
ENSRNOG00000019577	-0.296826	3.48126	7.01899	0.00806498	0.150369	Adamts19	protein_coding	ADAM metallopeptidase with thrombospondin type 1 motif, 19
ENSRNOG00000020813	-0.262049	5.11175	7.01762	0.00807112	0.150369	Ltbp3	protein_coding	latent transforming growth factor beta binding protein 3
ENSRNOG00000015406	0.336786	4.71762	7.01372	0.00808873	0.150403	Pgm5	protein_coding	phosphoglucomutase 5
ENSRNOG00000058785	-0.222497	5.46999	7.00424	0.00813167	0.150815	Ccdc142	protein_coding	coiled-coil domain containing 142
ENSRNOG00000013589	0.318491	6.74493	6.99301	0.00818285	0.151369	Cxcl12	protein_coding	C-X-C motif chemokine ligand 12
ENSRNOG00000018567	-0.164124	6.31668	6.98763	0.00820748	0.151369	Slc20a1	protein_coding	solute carrier family 20 member 1
ENSRNOG00000047089	-0.224935	4.50653	6.9859	0.00821545	0.151369	Alkbh7	protein_coding	alkB homolog 7
ENSRNOG00000017689	-0.286764	7.00066	6.98399	0.0082242	0.151369	Itih3	protein_coding	inter-alpha trypsin inhibitor, heavy chain 3
ENSRNOG00000020144	-0.19601	4.72609	6.98391	0.00822459	0.151369	Rusf1	protein_coding	RUS family member 1
ENSRNOG00000031443	-0.330497	2.23081	6.97822	0.00825074	0.151369	Havcr2	protein_coding	hepatitis A virus cellular receptor 2
ENSRNOG00000004940	-0.296094	3.73199	6.9778	0.0082527	0.151369	Rnf215	protein_coding	ring finger protein 215
ENSRNOG00000059219	-0.610991	-0.00204777	6.97774	0.00825299	0.151369	Myo15a	protein_coding	myosin XVA
ENSRNOG00000020086	0.165512	5.38636	6.97723	0.00825534	0.151369	Aar2	protein_coding	AAR2 splicing factor
ENSRNOG00000006932	-0.302279	2.98918	6.97438	0.0082685	0.151419	AABR07029272.1	protein_coding	dedicator of cytokinesis 2
ENSRNOG00000061012	0.168947	5.35652	6.9697	0.00829016	0.151624	Kat5	protein_coding	lysine acetyltransferase 5
ENSRNOG00000049430	-0.288838	4.07093	6.95046	0.00837977	0.152888	Mpv17	protein_coding	mitochondrial inner membrane protein MPV17
ENSRNOG00000006984	-0.549293	3.71537	6.95035	0.0083803	0.152888	Mapk11	protein_coding	mitogen-activated protein kinase 11
ENSRNOG00000024757	0.250989	6.18831	6.94754	0.00839344	0.152935	Endod1	protein_coding	endonuclease domain containing 1
ENSRNOG00000019718	0.683847	2.54713	6.94419	0.00840917	0.15303	Galnt15	protein_coding	polypeptide N-acetylgalactosaminyltransferase 15
ENSRNOG00000053270	0.279788	3.13772	6.92925	0.00847971	0.154121	AABR07053741.1	protein_coding	FAST kinase domains 5
ENSRNOG00000021724	0.533442	1.48061	6.92409	0.00850421	0.154373	Ptprcap	protein_coding	protein tyrosine phosphatase, receptor type, C-associated protein
ENSRNOG00000012787	0.247219	5.54093	6.91164	0.00856363	0.155257	Tmem164	protein_coding	transmembrane protein 164
ENSRNOG00000005810	-0.797348	-0.439028	6.90661	0.00858777	0.155499	Nlrc4	protein_coding	NLR family, CARD domain containing 4
ENSRNOG00000019322	-0.218225	5.63056	6.9044	0.00859838	0.155499	Notch1	protein_coding	notch receptor 1
ENSRNOG00000017679	0.277003	4.35235	6.89898	0.00862451	0.155678	Cckbr	protein_coding	cholecystokinin B receptor
ENSRNOG00000018406	-0.239191	5.09677	6.8979	0.0086297	0.155678	Wipf1	protein_coding	WAS/WASL interacting protein family, member 1
ENSRNOG00000049289	0.7381	2.89896	6.88923	0.00867166	0.155932	Robo4	protein_coding	roundabout guidance receptor 4
ENSRNOG00000019305	-0.474549	1.33817	6.88667	0.00868411	0.155932	Sh3tc2	protein_coding	SH3 domain and tetratricopeptide repeats 2
ENSRNOG00000013220	-0.366734	2.68915	6.88612	0.00868677	0.155932	Arhgap45	protein_coding	Rho GTPase activating protein 45
ENSRNOG00000002917	-0.244311	4.06242	6.87659	0.00873319	0.156572	Sec14l5	protein_coding	SEC14-like lipid binding 5
ENSRNOG00000001056	-0.16665	6.20872	6.87369	0.00874738	0.156633	Snapc2	protein_coding	small nuclear RNA activating complex, polypeptide 2
ENSRNOG00000016831	-0.230427	5.21621	6.86782	0.00877619	0.156955	Serpinh1	protein_coding	serpin family H member 1
ENSRNOG00000009656	-1.21467	0.455795	6.86395	0.00879519	0.157102	Rspo1	protein_coding	R-spondin 1
ENSRNOG00000016653	0.216615	9.85213	6.85282	0.00885016	0.157696	Ngef	protein_coding	neuronal guanine nucleotide exchange factor
ENSRNOG00000050706	0.218924	5.77951	6.84896	0.00886931	0.157761	Col25a1	protein_coding	collagen type XXV alpha 1 chain
ENSRNOG00000018647	-0.162478	5.31051	6.84709	0.00887856	0.157761	Mrpl20	protein_coding	mitochondrial ribosomal protein L20
ENSRNOG00000039985	-0.181281	5.09129	6.844	0.00889394	0.157761	Ube2a	protein_coding	ubiquitin-conjugating enzyme E2A
ENSRNOG00000006963	-0.828448	-0.166422	6.84333	0.0088973	0.157761	Ctse	protein_coding	cathepsin E
ENSRNOG00000004677	-0.24345	6.1892	6.83598	0.00893398	0.158152	Zeb2	protein_coding	zinc finger E-box binding homeobox 2
ENSRNOG00000013562	0.187961	8.34318	6.83317	0.00894801	0.158152	Ndfip1	protein_coding	Nedd4 family interacting protein 1
ENSRNOG00000013439	0.434555	2.0178	6.83237	0.00895202	0.158152	Cpn1	protein_coding	carboxypeptidase N subunit 1
ENSRNOG00000007393	-0.249334	7.59855	6.82815	0.00897324	0.158335	Ndrg1	protein_coding	N-myc downstream regulated 1
ENSRNOG00000015518	0.332609	6.19637	6.81495	0.0090398	0.159315	Rbp4	protein_coding	retinol binding protein 4
ENSRNOG00000027550	-0.468355	2.23513	6.77389	0.00925008	0.162627	Mzf1	protein_coding	myeloid zinc finger 1
ENSRNOG00000012640	-0.221083	5.22094	6.77158	0.00926208	0.162641	Dpp7	protein_coding	dipeptidylpeptidase 7
ENSRNOG00000004502	0.469418	1.0498	6.75793	0.00933322	0.163692	Hal	protein_coding	histidine ammonia lyase
ENSRNOG00000007221	-0.202306	4.49161	6.74979	0.00937587	0.164108	Dut	protein_coding	deoxyuridine triphosphatase
ENSRNOG00000001480	-0.303843	2.74015	6.74909	0.00937955	0.164108	Ncf1	protein_coding	neutrophil cytosolic factor 1
ENSRNOG00000011799	-0.326708	2.46653	6.74493	0.00940143	0.164293	Ccdc159	protein_coding	coiled-coil domain containing 159
ENSRNOG00000013179	0.783139	3.51326	6.73809	0.00943757	0.164726	Tinagl1	protein_coding	tubulointerstitial nephritis antigen-like 1
ENSRNOG00000009318	-0.252369	5.41148	6.73145	0.00947276	0.165045	Ttll5	protein_coding	tubulin tyrosine ligase like 5
ENSRNOG00000013798	-0.240059	6.84507	6.73036	0.00947856	0.165045	Fnbp1l	protein_coding	formin binding protein 1-like
ENSRNOG00000061845	-0.267149	7.29226	6.71256	0.00957364	0.166501	Cttnbp2	protein_coding	cortactin binding protein 2
ENSRNOG00000011740	-0.498638	2.18585	6.70244	0.00962809	0.167248	Poglut2	protein_coding	protein O-glucosyltransferase 2
ENSRNOG00000003256	0.222748	7.31705	6.69559	0.00966514	0.167671	Ccng1	protein_coding	cyclin G1
ENSRNOG00000030515	-0.171286	7.97565	6.69233	0.00968288	0.167671	Nfasc	protein_coding	neurofascin
ENSRNOG00000002746	0.211157	5.49855	6.69155	0.00968711	0.167671	Fstl1	protein_coding	follistatin-like 1
ENSRNOG00000007581	0.296441	5.08501	6.68066	0.00974643	0.168497	Slc17a8	protein_coding	solute carrier family 17 member 8
ENSRNOG00000029726	0.22869	7.0942	6.66715	0.00982063	0.169473	Gstm1	protein_coding	glutathione S-transferase mu 1
ENSRNOG00000029449	-0.632575	-0.228961	6.66613	0.00982621	0.169473	Ror1	protein_coding	receptor tyrosine kinase-like orphan receptor 1
ENSRNOG00000019450	0.178357	5.544	6.65802	0.00987105	0.169843	Etf1	protein_coding	eukaryotic translation termination factor 1
ENSRNOG00000039902	-0.296097	2.74172	6.6547	0.00988944	0.169923	Lbh	protein_coding	LBH regulator of WNT signaling pathway
ENSRNOG00000028426	-0.191345	7.27005	6.65296	0.00989914	0.169923	Mcf2l	protein_coding	MCF.2 cell line derived transforming sequence-like
ENSRNOG00000007755	-0.219382	4.12057	6.64085	0.00996661	0.170631	Pm20d2	protein_coding	peptidase M20 domain containing 2
ENSRNOG00000012911	0.193154	4.95382	6.6405	0.00996859	0.170631	Erlin1	protein_coding	ER lipid raft associated 1
ENSRNOG00000019606	-0.782273	0.548474	6.63465	0.0100014	0.170829	Trpv3	protein_coding	transient receptor potential cation channel, subfamily V, member 3
ENSRNOG00000023760	0.165459	5.51333	6.63299	0.0100107	0.170829	Plekhm3	protein_coding	pleckstrin homology domain containing M3
ENSRNOG00000021201	0.563179	6.62095	6.63021	0.0100264	0.170895	Txnip	protein_coding	thioredoxin interacting protein
ENSRNOG00000014323	0.215394	5.99565	6.62398	0.0100615	0.171293	Extl2	protein_coding	exostosin-like glycosyltransferase 2
ENSRNOG00000016174	-0.403176	2.01578	6.61767	0.0100972	0.1717	Slc35b3	protein_coding	solute carrier family 35 member B3
ENSRNOG00000031092	-0.246421	4.97993	6.61251	0.0101265	0.171996	Rock1	protein_coding	Rho-associated coiled-coil containing protein kinase 1
ENSRNOG00000004699	0.408498	2.6169	6.60838	0.01015	0.172194	Fibin	protein_coding	fin bud initiation factor homolog
ENSRNOG00000028390	0.214625	4.75436	6.6057	0.0101653	0.172253	Hhipl1	protein_coding	HHIP-like 1
ENSRNOG00000001198	0.233808	5.17791	6.60007	0.0101975	0.172596	Fam222a	protein_coding	family with sequence similarity 222, member A
ENSRNOG00000057756	0.16628	5.93601	6.59371	0.010234	0.172984	Osbpl2	protein_coding	oxysterol binding protein-like 2
ENSRNOG00000006717	-0.275069	3.56361	6.58164	0.0103036	0.173785	Ankrd26	protein_coding	ankyrin repeat domain 26
ENSRNOG00000036678	-0.173856	5.31676	6.56619	0.0103934	0.174894	Aspscr1	protein_coding	ASPSCR1 tether for SLC2A4, UBX domain containing
ENSRNOG00000000521	0.815411	2.94574	6.56017	0.0104286	0.175283	Cdkn1a	protein_coding	cyclin-dependent kinase inhibitor 1A
ENSRNOG00000003453	0.279486	4.81428	6.55154	0.0104794	0.175932	Lypd1	protein_coding	Ly6/Plaur domain containing 1
ENSRNOG00000017953	0.238458	3.33623	6.54396	0.0105241	0.176275	Gfod2	protein_coding	glucose-fructose oxidoreductase domain containing 2
ENSRNOG00000018194	-0.157074	6.40392	6.53135	0.010599	0.177121	Srrm1	protein_coding	serine and arginine repetitive matrix 1
ENSRNOG00000059900	-0.456994	2.8754	6.52577	0.0106323	0.177449	Bst2	protein_coding	bone marrow stromal cell antigen 2
ENSRNOG00000009311	-0.777751	-0.397443	6.52251	0.0106517	0.177449	Fstl3	protein_coding	follistatin like 3
ENSRNOG00000003063	0.216493	4.44789	6.52192	0.0106553	0.177449	Phka1	protein_coding	phosphorylase kinase regulatory subunit alpha 1
ENSRNOG00000000888	-0.198646	6.18017	6.51804	0.0106786	0.177607	Sbds	protein_coding	SBDS, ribosome maturation factor
ENSRNOG00000025030	-0.398717	2.37517	6.51627	0.0106892	0.177607	Dffb	protein_coding	DNA fragmentation factor subunit beta
ENSRNOG00000020336	0.150239	6.29504	6.51296	0.0107091	0.177669	Ezh1	protein_coding	enhancer of zeste 1 polycomb repressive complex 2 subunit
ENSRNOG00000015843	0.17026	8.0994	6.51158	0.0107174	0.177669	Itfg1	protein_coding	integrin alpha FG-GAP repeat containing 1
ENSRNOG00000017545	-0.215495	3.69251	6.50886	0.0107338	0.177739	Mrs2	protein_coding	magnesium transporter MRS2
ENSRNOG00000009582	-0.603629	1.54964	6.50082	0.0107825	0.178341	Rpe65	protein_coding	retinoid isomerohydrolase RPE65
ENSRNOG00000005711	-0.19843	6.77132	6.49615	0.0108108	0.178606	Ptprd	protein_coding	protein tyrosine phosphatase, receptor type, D
ENSRNOG00000022730	0.226314	4.78015	6.492	0.0108361	0.178821	Zfp57	protein_coding	zinc finger protein 57
ENSRNOG00000003479	0.230696	5.63531	6.48895	0.0108547	0.178924	Rnf150	protein_coding	ring finger protein 150
ENSRNOG00000011175	-0.171131	8.42865	6.47649	0.0109311	0.179978	Hnrnpa2b1	protein_coding	heterogeneous nuclear ribonucleoprotein A2/B1
ENSRNOG00000061499	-0.205175	7.09063	6.47303	0.0109523	0.180125	Kmt2d	protein_coding	protein kinase AMP-activated non-catalytic subunit gamma 1
ENSRNOG00000012975	-0.235846	4.13926	6.46371	0.0110099	0.180859	Ggcx	protein_coding	gamma-glutamyl carboxylase
ENSRNOG00000008062	-0.80864	0.80344	6.46178	0.0110219	0.180859	Dqx1	protein_coding	DEAQ box RNA-dependent ATPase 1
ENSRNOG00000000955	0.218046	3.90962	6.45602	0.0110577	0.181241	Lnx2	protein_coding	ligand of numb-protein X 2
ENSRNOG00000017373	0.199325	6.84442	6.45224	0.0110812	0.181423	Rhobtb2	protein_coding	Rho-related BTB domain containing 2
ENSRNOG00000002828	0.169743	5.31822	6.44494	0.0111269	0.181964	Tob1	protein_coding	transducer of ErbB-2.1
ENSRNOG00000007607	-0.668618	5.68482	6.43308	0.0112014	0.18276	Nr4a1	protein_coding	nuclear receptor subfamily 4, group A, member 1
ENSRNOG00000022015	-0.317133	3.41143	6.43278	0.0112033	0.18276	Cntrl	protein_coding	centriolin
ENSRNOG00000020212	-0.529743	1.05911	6.4312	0.0112133	0.18276	Prr35	protein_coding	proline rich 35
ENSRNOG00000069413	-0.809345	-0.145379	6.40539	0.0113775	0.185228	S100a14	protein_coding	S100 calcium binding protein A14
ENSRNOG00000008271	0.163171	6.02542	6.40037	0.0114097	0.185545	Fam91a1	protein_coding	family with sequence similarity 91, member A1
ENSRNOG00000028341	0.200305	4.65405	6.39698	0.0114315	0.185691	Alkbh5	protein_coding	alkB homolog 5, RNA demethylase
ENSRNOG00000064070	0.508856	1.2272	6.39379	0.011452	0.185817	Tmem267	protein_coding	transmembrane protein 267
ENSRNOG00000003367	-0.392768	1.36533	6.3915	0.0114668	0.185849	Tmem220	protein_coding	transmembrane protein 220
ENSRNOG00000051170	-0.294992	7.74984	6.38539	0.0115063	0.186256	Ddx17	protein_coding	DEAD box helicase 17
ENSRNOG00000014948	-0.515302	0.373935	6.38367	0.0115175	0.186256	Osgin1	protein_coding	oxidative stress induced growth inhibitor 1
ENSRNOG00000034246	-0.288079	2.97172	6.37961	0.0115439	0.186475	Rps27a-ps1	protein_coding	ribosomal protein S27a, pseudogene 1
ENSRNOG00000006911	0.159863	7.81705	6.37646	0.0115644	0.186537	Sptb	protein_coding	spectrin, beta, erythrocytic
ENSRNOG00000004521	-0.249491	4.06768	6.37335	0.0115847	0.186537	Prpf39	protein_coding	pre-mRNA processing factor 39
ENSRNOG00000008190	0.447188	4.64715	6.37076	0.0116016	0.186537	Pnpla7	protein_coding	patatin-like phospholipase domain containing 7
ENSRNOG00000069925	-0.478462	1.44237	6.36547	0.0116362	0.18672		protein_coding	adenosine deaminase-like
ENSRNOG00000014241	0.208097	6.10912	6.35838	0.0116828	0.18726	Ece1	protein_coding	endothelin converting enzyme 1
ENSRNOG00000021128	0.157697	5.55807	6.35124	0.0117299	0.187808	Kcnj11	protein_coding	potassium inwardly-rectifying channel, subfamily J, member 11
ENSRNOG00000049743	0.304628	6.08655	6.34206	0.0117908	0.188227	Gstm3	protein_coding	glutathione S-transferase, mu 5
ENSRNOG00000046607	0.4347	3.06836	6.34151	0.0117945	0.188227	Cited4	protein_coding	Cbp/p300-interacting transactivator, with Glu/Asp-rich carboxy-terminal domain, 4
ENSRNOG00000053875	-0.166002	6.13022	6.34143	0.011795	0.188227	Nacad	protein_coding	NAC alpha domain containing
ENSRNOG00000021890	-0.188044	4.88902	6.33414	0.0118435	0.188795	Nob1	protein_coding	NIN1 (RPN12) binding protein 1 homolog
ENSRNOG00000018282	0.331203	5.66203	6.33152	0.0118611	0.188867	Gda	protein_coding	guanine deaminase
ENSRNOG00000062360	0.547263	0.255961	6.32367	0.0119137	0.189427		protein_coding	similar to Spindlin-like protein 2 (SPIN-2)
ENSRNOG00000014148	-0.313942	2.95544	6.32075	0.0119333	0.189427	Ap5m1	protein_coding	adaptor related protein complex 5 subunit mu 1
ENSRNOG00000006893	0.207069	5.84299	6.32038	0.0119358	0.189427	Ppm1k	protein_coding	protein phosphatase, Mg2+/Mn2+ dependent, 1K
ENSRNOG00000046969	0.198825	4.50072	6.31851	0.0119484	0.189427	AABR07034438.1	protein_coding	UBX domain protein 7
ENSRNOG00000059810	-0.279589	2.74398	6.30504	0.0120395	0.190579	Txnrd3	protein_coding	thioredoxin reductase 3
ENSRNOG00000025503	-0.464853	0.683005	6.29751	0.0120908	0.191058	Slc38a8	protein_coding	solute carrier family 38, member 8
ENSRNOG00000007206	-0.327772	5.9529	6.28621	0.0121681	0.192071	Cfap20dc	protein_coding	CFAP20 domain containing
ENSRNOG00000059799	0.173347	4.91723	6.28155	0.0122001	0.192366	Ficd	protein_coding	FIC domain protein adenylyltransferase
ENSRNOG00000028659	-0.199511	5.28273	6.27619	0.0122371	0.192366	Szt2	protein_coding	SZT2 subunit of KICSTOR complex
ENSRNOG00000069384	0.275009	3.61355	6.2761	0.0122377	0.192366		protein_coding	ubiquitin-40S ribosomal protein S27a-like
ENSRNOG00000006118	-0.540573	3.17838	6.27395	0.0122525	0.192366	Klf10	protein_coding	Kruppel-like factor 10
ENSRNOG00000011068	-0.23424	4.25574	6.27388	0.012253	0.192366	Papss2	protein_coding	3'-phosphoadenosine 5'-phosphosulfate synthase 2
ENSRNOG00000027030	0.744164	-0.075501	6.26086	0.0123435	0.193576	Adm	protein_coding	adrenomedullin
ENSRNOG00000045816	0.216077	7.99221	6.25631	0.0123752	0.193864	Gria1	protein_coding	glutamate ionotropic receptor AMPA type subunit 1
ENSRNOG00000032085	-0.621678	0.525568	6.25038	0.0124167	0.194131	Dlec1	protein_coding	DLEC1 cilia and flagella associated protein
ENSRNOG00000037198	-0.647773	0.538909	6.25006	0.0124189	0.194131	Usp18	protein_coding	ubiquitin specific peptidase 18
ENSRNOG00000004373	-0.242244	3.23921	6.246	0.0124474	0.194367	Ddx39a	protein_coding	DExD-box helicase 39A
ENSRNOG00000021134	0.915287	-0.170973	6.23646	0.0125146	0.195207	Anxa9	protein_coding	annexin A9
ENSRNOG00000058841	0.158841	5.88832	6.22548	0.0125925	0.19621	Bag5	protein_coding	BAG cochaperone 5
ENSRNOG00000017505	-0.278139	3.55949	6.2128	0.012683	0.197282	Aopep	protein_coding	aminopeptidase O
ENSRNOG00000007713	-0.197179	6.10949	6.21204	0.0126884	0.197282	Tmcc3	protein_coding	transmembrane and coiled-coil domain family 3
ENSRNOG00000012008	-0.495975	1.79453	6.19803	0.0127893	0.198638	S100a3	protein_coding	S100 calcium binding protein A3
ENSRNOG00000038406	0.188627	6.5444	6.19298	0.0128258	0.198992	Tmem132b	protein_coding	transmembrane protein 132B
ENSRNOG00000060623	-0.232899	4.12616	6.18729	0.0128671	0.19942	Fam3a	protein_coding	FAM3 metabolism regulating signaling molecule A
ENSRNOG00000003967	0.153763	6.56798	6.18171	0.0129077	0.199634	Vmp1	protein_coding	vacuole membrane protein 1
ENSRNOG00000020848	-0.166275	4.98179	6.18161	0.0129085	0.199634	Coq8b	protein_coding	coenzyme Q8B
ENSRNOG00000003551	0.145178	5.30404	6.17705	0.0129418	0.199936	B4galt3	protein_coding	beta-1,4-galactosyltransferase 3
ENSRNOG00000017803	-0.296429	3.22304	6.16567	0.0130253	0.201013	Apbb1ip	protein_coding	amyloid beta precursor protein binding family B member 1 interacting protein
ENSRNOG00000028350	-0.375128	3.62341	6.16311	0.0130442	0.201091	Arse	protein_coding	arylsulfatase E
ENSRNOG00000049862	0.164464	7.23954	6.15892	0.0130751	0.201354	Rnf157	protein_coding	ring finger protein 157
ENSRNOG00000018123	0.138356	6.51872	6.15496	0.0131044	0.201591	Ccny	protein_coding	cyclin Y
ENSRNOG00000020388	-0.190193	6.34325	6.15187	0.0131274	0.201637	Inpp5f	protein_coding	inositol polyphosphate-5-phosphatase F
ENSRNOG00000006559	-0.18584	5.23543	6.15082	0.0131351	0.201637	Akap8	protein_coding	A-kinase anchoring protein 8
ENSRNOG00000002722	0.153068	8.36351	6.14393	0.0131864	0.202209	Sec14l1	protein_coding	SEC14-like lipid binding 1
ENSRNOG00000031930	-0.281162	3.52921	6.14088	0.0132091	0.202345	Bin2	protein_coding	bridging integrator 2
ENSRNOG00000042886	-0.257819	5.25934	6.13181	0.0132771	0.203165	Rps28	protein_coding	ribosomal protein S28
ENSRNOG00000000996	0.172299	7.48003	6.13001	0.0132906	0.203165	Arpc1a	protein_coding	actin related protein 2/3 complex, subunit 1A
ENSRNOG00000030910	-0.303865	4.49365	6.12188	0.0133519	0.203887	Grik4	protein_coding	glutamate ionotropic receptor kainate type subunit 4
ENSRNOG00000046643	-0.477242	1.20463	6.10411	0.0134868	0.205731	Cyp3a9	protein_coding	cytochrome P450, family 3, subfamily a, polypeptide 9
ENSRNOG00000064318	-0.169006	5.67294	6.09963	0.013521	0.206036	Kmt5a	protein_coding	lysine methyltransferase 5A
ENSRNOG00000010005	-0.155785	6.45899	6.09384	0.0135654	0.20648	Ndufb2	protein_coding	aarF domain containing kinase 2
ENSRNOG00000003310	-0.309553	4.83862	6.08968	0.0135974	0.20648	Tmem63a	protein_coding	transmembrane protein 63a
ENSRNOG00000004805	-0.85157	4.88583	6.08902	0.0136024	0.20648	Stac2	protein_coding	SH3 and cysteine rich domain 2
ENSRNOG00000047098	-1.01545	3.48186	6.08843	0.013607	0.20648	Hbb-b1	protein_coding	hemoglobin, beta adult major chain
ENSRNOG00000010169	0.169932	6.01941	6.08193	0.0136572	0.206948	Atpaf1	protein_coding	ATP synthase mitochondrial F1 complex assembly factor 1
ENSRNOG00000017309	-0.40091	6.72552	6.07791	0.0136883	0.206948	Rsrp1	protein_coding	arginine and serine rich protein 1
ENSRNOG00000016321	0.148272	6.17032	6.07578	0.0137048	0.206948	Entpd4	protein_coding	ectonucleoside triphosphate diphosphohydrolase 4
ENSRNOG00000018878	-0.428401	3.327	6.07542	0.0137076	0.206948	Ssh3	protein_coding	slingshot protein phosphatase 3
ENSRNOG00000046245	0.268501	4.45184	6.07522	0.0137091	0.206948	AABR07057423.1	protein_coding	membrane associated ring-CH-type finger 9
ENSRNOG00000024145	-0.291283	3.03153	6.07288	0.0137273	0.207007	Trim65	protein_coding	tripartite motif-containing 65
ENSRNOG00000003359	-0.264207	7.08326	6.06853	0.0137612	0.207175	Ogt	protein_coding	O-linked N-acetylglucosamine (GlcNAc) transferase
ENSRNOG00000026212	-0.249606	5.20997	6.06699	0.0137732	0.207175	Micall1	protein_coding	MICAL-like 1
ENSRNOG00000014027	-0.237225	3.81224	6.06595	0.0137813	0.207175	RGD1304728	protein_coding	similar to 4933427D14Rik protein
ENSRNOG00000016519	-0.285332	4.02401	6.06288	0.0138053	0.20726	Kdm1b	protein_coding	lysine demethylase 1B
ENSRNOG00000000606	-0.316616	2.7292	6.05544	0.0138635	0.20726	Pcdh15	protein_coding	protocadherin related 15
ENSRNOG00000020006	-0.45134	3.12711	6.0552	0.0138654	0.20726	Wdr90	protein_coding	WD repeat domain 90
ENSRNOG00000046864	0.40407	1.80528	6.05501	0.0138669	0.20726	Acot4	protein_coding	acyl-CoA thioesterase 4
ENSRNOG00000070688	0.179139	5.35526	6.05269	0.0138851	0.20726	Pole3	protein_coding	DNA polymerase epsilon 3, accessory subunit
ENSRNOG00000014584	-0.17274	4.99035	6.05248	0.0138868	0.20726	Odf2	protein_coding	outer dense fiber of sperm tails 2
ENSRNOG00000022938	-0.264409	2.83794	6.04687	0.013931	0.207706	Ap4e1	protein_coding	adaptor related protein complex 4 subunit epsilon 1
ENSRNOG00000016896	0.195531	8.88572	6.04296	0.0139619	0.207953	Rpl3	protein_coding	ribosomal protein L3
ENSRNOG00000005987	0.22066	4.12768	6.03921	0.0139916	0.208016	Suox	protein_coding	sulfite oxidase
ENSRNOG00000069710	-0.283858	2.41148	6.0388	0.0139948	0.208016	Nat8f2	protein_coding	N-acetyltransferase 8 (GCN5-related) family member 2
ENSRNOG00000018671	-0.275542	5.33091	6.03227	0.0140467	0.208575	Commd4	protein_coding	COMM domain containing 4
ENSRNOG00000002443	0.202556	4.07943	6.02819	0.0140791	0.208843	Mfap3	protein_coding	microfibril associated protein 3
ENSRNOG00000002524	-0.209618	7.50741	6.02564	0.0140995	0.20887	Gpr37	protein_coding	G protein-coupled receptor 37
ENSRNOG00000014634	0.16601	6.16203	6.02436	0.0141097	0.20887	Gtpbp1	protein_coding	GTP binding protein 1
ENSRNOG00000003288	0.332777	3.1941	6.01912	0.0141517	0.209089	Cacng5	protein_coding	calcium voltage-gated channel auxiliary subunit gamma 5
ENSRNOG00000004033	-0.202897	5.30298	6.01892	0.0141533	0.209089	Sema6a	protein_coding	semaphorin 6A
ENSRNOG00000018691	-0.144343	6.35093	6.01307	0.0142003	0.20957	Aurkaip1	protein_coding	aurora kinase A interacting protein 1
ENSRNOG00000016774	-0.253855	3.74952	6.00589	0.0142582	0.21021	Telo2	protein_coding	telomere maintenance 2
ENSRNOG00000030667	0.142431	7.002	5.99973	0.0143081	0.210732	Ppm1b	protein_coding	protein phosphatase, Mg2+/Mn2+ dependent, 1B
ENSRNOG00000021962	0.245758	5.08373	5.99574	0.0143404	0.21099	Fzd2	protein_coding	frizzled class receptor 2
ENSRNOG00000045941	0.170163	5.86624	5.99399	0.0143547	0.21099	Susd6	protein_coding	sushi domain containing 6
ENSRNOG00000012658	0.425909	2.92149	5.98618	0.0144184	0.211713	Pdlim3	protein_coding	PDZ and LIM domain 3
ENSRNOG00000019052	-0.231977	4.24554	5.98434	0.0144334	0.211719	Ankzf1	protein_coding	ankyrin repeat and zinc finger peptidyl tRNA hydrolase 1
ENSRNOG00000051416	-0.436559	1.20946	5.98151	0.0144566	0.211846	AABR07071000.1	protein_coding	GABA(A) receptor-associated protein-like 2-like
ENSRNOG00000010915	0.141934	5.87095	5.97574	0.014504	0.212326	Ermp1	protein_coding	endoplasmic reticulum metallopeptidase 1
ENSRNOG00000052289	0.158479	5.77847	5.97101	0.0145429	0.212681	Ptdss1	protein_coding	phosphatidylserine synthase 1
ENSRNOG00000040201	0.232542	4.94501	5.96657	0.0145796	0.213003	Atp6ap1l	protein_coding	ATPase H+ transporting accessory protein 1 like
ENSRNOG00000021176	-0.342755	2.72545	5.96371	0.0146033	0.213135	Mtmr11	protein_coding	myotubularin related protein 11
ENSRNOG00000004364	0.1994	5.17798	5.96053	0.0146296	0.213169	Babam2	protein_coding	BRISC and BRCA1 A complex member 2
ENSRNOG00000023935	0.199766	6.52004	5.95988	0.014635	0.213169	Nrsn2	protein_coding	neurensin 2
ENSRNOG00000027376	0.366724	1.33249	5.95388	0.0146849	0.213682	Il17rc	protein_coding	interleukin 17 receptor C
ENSRNOG00000015971	-0.20576	7.33091	5.95192	0.0147012	0.213705	Slc12a2	protein_coding	solute carrier family 12 member 2
ENSRNOG00000060381	-0.43054	0.959746	5.94525	0.014757	0.21403	Col15a1	protein_coding	collagen type XV alpha 1 chain
ENSRNOG00000026870	0.544823	0.805467	5.94477	0.014761	0.21403	Clic6	protein_coding	chloride intracellular channel 6
ENSRNOG00000024330	0.69579	-0.2887	5.94396	0.0147678	0.21403	Ngp	protein_coding	neutrophilic granule protein
ENSRNOG00000012563	0.29525	4.12095	5.93693	0.0148268	0.214671	Arhgap29	protein_coding	Rho GTPase activating protein 29
ENSRNOG00000001128	-0.245977	5.84451	5.93155	0.0148721	0.215113	Tesc	protein_coding	tescalcin
ENSRNOG00000011422	0.174592	5.47578	5.92898	0.0148939	0.215212	Atmin	protein_coding	ATM interactor
ENSRNOG00000000693	0.165957	7.33197	5.92151	0.0149572	0.215913	Svop	protein_coding	SV2 related protein
ENSRNOG00000021118	0.166989	7.24426	5.91522	0.0150107	0.21647	Nomo1	protein_coding	nodal modulator 1
ENSRNOG00000005299	-0.243973	10.81	5.90737	0.0150777	0.21699	Kif5a	protein_coding	kinesin family member 5A
ENSRNOG00000010213	0.292228	3.55112	5.90727	0.0150785	0.21699	Fgd5	protein_coding	FYVE, RhoGEF and PH domain containing 5
ENSRNOG00000004713	-0.368257	2.51597	5.90575	0.0150916	0.21699	Kcnj16	protein_coding	potassium inwardly-rectifying channel, subfamily J, member 16
ENSRNOG00000002773	0.302212	8.56153	5.90164	0.0151268	0.217089	Rgs4	protein_coding	regulator of G-protein signaling 4
ENSRNOG00000000936	-0.311899	3.02384	5.90146	0.0151283	0.217089	Stx2	protein_coding	syntaxin 2
ENSRNOG00000022039	-0.272778	3.4472	5.89332	0.0151984	0.217878	Zbtb40	protein_coding	zinc finger and BTB domain containing 40
ENSRNOG00000016917	-0.467306	1.39795	5.89056	0.0152223	0.217889	Clcn1	protein_coding	chloride voltage-gated channel 1
ENSRNOG00000029197	0.335746	1.728	5.88958	0.0152308	0.217889	Diablo	protein_coding	diablo, IAP-binding mitochondrial protein
ENSRNOG00000021681	-0.201087	5.31317	5.88601	0.0152616	0.217925	Eea1	protein_coding	early endosome antigen 1
ENSRNOG00000013714	-0.175628	5.06366	5.88169	0.0152991	0.218245	Snrpd1	protein_coding	small nuclear ribonucleoprotein D1 polypeptide
ENSRNOG00000034031	0.22223	6.27337	5.87953	0.0153179	0.2183	Vstm2l	protein_coding	V-set and transmembrane domain containing 2 like
ENSRNOG00000007408	-0.426015	2.01862	5.87741	0.0153363	0.218347	Ebf4	protein_coding	EBF family member 4
ENSRNOG00000008288	0.150717	6.20229	5.87494	0.0153579	0.218441	Akirin2	protein_coding	akirin 2
ENSRNOG00000060179	0.444918	1.64999	5.87173	0.015386	0.218625	Gpc3	protein_coding	glypican 3
ENSRNOG00000010999	-0.238937	4.19328	5.86243	0.0154674	0.219452	Cep295	protein_coding	centrosomal protein 295
ENSRNOG00000012534	-0.270339	3.72969	5.86158	0.0154749	0.219452	Mfsd10	protein_coding	major facilitator superfamily domain containing 10
ENSRNOG00000030034	0.384538	2.19715	5.85992	0.0154895	0.219452	Sox11	protein_coding	SRY-box transcription factor 11
ENSRNOG00000029938	-0.237979	5.77826	5.85711	0.0155143	0.219589	Pik3c2b	protein_coding	phosphatidylinositol-4-phosphate 3-kinase, catalytic subunit type 2 beta
ENSRNOG00000009032	-0.320726	2.33881	5.8432	0.0156374	0.221115	Ttll3	protein_coding	tubulin tyrosine ligase like 3
ENSRNOG00000015983	0.21435	3.83122	5.8382	0.0156818	0.221413	Maip1	protein_coding	matrix AAA peptidase interacting protein 1
ENSRNOG00000013658	0.148122	8.52184	5.83741	0.0156889	0.221413	Nefl	protein_coding	neurofilament light
ENSRNOG00000005133	-0.178428	8.86117	5.83315	0.015727	0.221735	Mapt	protein_coding	microtubule-associated protein tau
ENSRNOG00000052916	0.657457	0.874779	5.82503	0.0157997	0.222427	Malrd1	protein_coding	MAM and LDL receptor class A domain containing 1
ENSRNOG00000022822	-0.353688	1.60519	5.82426	0.0158067	0.222427	Fam169b	protein_coding	family with sequence similarity 169, member B
ENSRNOG00000057814	-0.179705	4.23139	5.82213	0.0158258	0.22248	Nsdhl	protein_coding	NAD(P) dependent steroid dehydrogenase-like
ENSRNOG00000019027	0.161939	7.03687	5.81671	0.0158746	0.222951	Habp4	protein_coding	hyaluronan binding protein 4
ENSRNOG00000018336	-0.433226	2.03758	5.79449	0.0160765	0.225447	Eps8l2	protein_coding	EPS8-like 2
ENSRNOG00000007291	-0.278803	3.05687	5.79204	0.0160989	0.225447	Terf1	protein_coding	telomeric repeat binding factor 1
ENSRNOG00000029810	0.258027	3.57806	5.79129	0.0161058	0.225447	Tspan4	protein_coding	tetraspanin 4
ENSRNOG00000000567	-0.225866	6.66466	5.79035	0.0161144	0.225447	Unc5b	protein_coding	unc-5 netrin receptor B
ENSRNOG00000011401	-0.618887	-0.214262	5.78803	0.0161356	0.225526	Usp50	protein_coding	ubiquitin specific peptidase 50
ENSRNOG00000054890	0.231886	5.27632	5.76693	0.0163305	0.227833	Flna	protein_coding	filamin A
ENSRNOG00000006600	-0.215099	4.32447	5.76589	0.0163402	0.227833	Unk	protein_coding	unk zinc finger
ENSRNOG00000019484	-0.206843	7.03	5.76508	0.0163478	0.227833	Slc6a9	protein_coding	solute carrier family 6 member 9
ENSRNOG00000011358	0.184787	6.20269	5.75501	0.0164417	0.22874	Hipk3	protein_coding	homeodomain interacting protein kinase 3
ENSRNOG00000007637	0.408515	4.93892	5.75473	0.0164444	0.22874	Acer2	protein_coding	alkaline ceramidase 2
ENSRNOG00000056553	0.643746	0.0188308	5.74351	0.0165497	0.229985	Rdh12	protein_coding	retinol dehydrogenase 12
ENSRNOG00000051993	0.499212	1.53966	5.73701	0.0166111	0.230617	Gdf10	protein_coding	growth differentiation factor 10
ENSRNOG00000026178	0.232719	6.7781	5.73348	0.0166445	0.230861	Adpgk	protein_coding	ADP-dependent glucokinase
ENSRNOG00000013642	0.143763	5.41838	5.73009	0.0166766	0.231086	Lrrc41	protein_coding	leucine rich repeat containing 41
ENSRNOG00000024454	0.164065	5.79839	5.72734	0.0167028	0.231095	Ccdc149	protein_coding	coiled-coil domain containing 149
ENSRNOG00000048036	-0.236714	6.67867	5.7244	0.0167308	0.231095	Ncan	protein_coding	neurocan
ENSRNOG00000022852	-0.482536	1.85027	5.72391	0.0167354	0.231095	Snx22	protein_coding	sorting nexin 22
ENSRNOG00000036662	0.160718	4.70653	5.72333	0.016741	0.231095	Wdr45b	protein_coding	WD repeat domain 45B
ENSRNOG00000055567	-0.204021	6.11454	5.72115	0.0167617	0.231162	Fmnl2	protein_coding	formin-like 2
ENSRNOG00000001227	0.169019	8.01548	5.71659	0.0168053	0.231544	Adarb1	protein_coding	adenosine deaminase, RNA-specific, B1
ENSRNOG00000016250	-0.168146	4.35412	5.71159	0.0168533	0.231985	Ammecr1l	protein_coding	AMMECR1 like
ENSRNOG00000016636	-0.478792	3.18403	5.70696	0.0168977	0.231988	Lpin3	protein_coding	lipin 3
ENSRNOG00000047966	0.488853	1.37054	5.70492	0.0169175	0.231988	Hspa1l	protein_coding	heat shock protein family A (Hsp70) member 1 like
ENSRNOG00000001336	0.395231	3.01766	5.70343	0.0169318	0.231988	Orai1	protein_coding	ORAI calcium release-activated calcium modulator 1
ENSRNOG00000011475	-0.264758	7.64953	5.70339	0.0169322	0.231988	Srcin1	protein_coding	SRC kinase signaling inhibitor 1
ENSRNOG00000008118	-0.359135	2.14228	5.70111	0.0169542	0.231988	Sync	protein_coding	syncoilin, intermediate filament protein
ENSRNOG00000017600	0.175005	4.70649	5.69995	0.0169654	0.231988	Ptpn9	protein_coding	protein tyrosine phosphatase, non-receptor type 9
ENSRNOG00000014179	0.190916	8.05263	5.69607	0.0170029	0.232267	Rps2	protein_coding	ribosomal protein S2
ENSRNOG00000050404	-0.208941	5.80874	5.69072	0.0170549	0.232267	Pmepa1	protein_coding	prostate transmembrane protein, androgen induced 1
ENSRNOG00000057556	-0.200359	4.41685	5.68899	0.0170717	0.232267	Pdzrn3	protein_coding	PDZ domain containing RING finger 3
ENSRNOG00000002835	-0.207687	6.09449	5.68845	0.0170769	0.232267	Luc7l3	protein_coding	LUC7-like 3 pre-mRNA splicing factor
ENSRNOG00000010296	-0.445844	0.852557	5.68789	0.0170824	0.232267	Slc7a7	protein_coding	solute carrier family 7 member 7
ENSRNOG00000004756	0.379397	6.0444	5.68778	0.0170834	0.232267	Syt2	protein_coding	synaptotagmin 2
ENSRNOG00000004181	-0.187746	5.01964	5.68565	0.0171042	0.232267	Sdccag8	protein_coding	SHH signaling and ciliogenesis regulator SDCCAG8
ENSRNOG00000013656	-0.290578	6.62742	5.68468	0.0171137	0.232267	Lpar1	protein_coding	lysophosphatidic acid receptor 1
ENSRNOG00000013089	-0.217774	6.06477	5.67932	0.017166	0.232565	Kif13b	protein_coding	kinesin family member 13B
ENSRNOG00000064976	0.352044	2.69169	5.67687	0.01719	0.232634	Sox1	protein_coding	SRY-box transcription factor 1
ENSRNOG00000028677	-0.304702	3.51914	5.67536	0.0172049	0.232634	4930503L19Rik	protein_coding	similar to chromosome 18 open reading frame 54
ENSRNOG00000001557	-0.283425	3.27644	5.6674	0.0172831	0.233475	Cxadr	protein_coding	CXADR, Ig-like cell adhesion molecule
ENSRNOG00000013356	-0.159279	5.7648	5.65816	0.0173743	0.23428	Snapin	protein_coding	SNAP-associated protein
ENSRNOG00000064009	-0.198479	7.56424	5.65647	0.0173911	0.23428	Zfp664	protein_coding	uncharacterized LOC102556092
ENSRNOG00000023085	-0.65896	2.48777	5.65312	0.0174244	0.234454	Pmel	protein_coding	premelanosome protein
ENSRNOG00000007462	-0.163896	8.46838	5.65191	0.0174363	0.234454	Septin8	protein_coding	septin 8
ENSRNOG00000060775	0.209544	7.40745	5.64948	0.0174606	0.234551	Lmo7	protein_coding	LIM domain 7
ENSRNOG00000001338	0.642885	0.586791	5.64794	0.0174759	0.234551	Hpd	protein_coding	4-hydroxyphenylpyruvate dioxygenase
ENSRNOG00000021009	-0.300743	2.15058	5.64538	0.0175015	0.234678	Gapdhs	protein_coding	glyceraldehyde-3-phosphate dehydrogenase, spermatogenic
ENSRNOG00000012106	0.145346	6.92592	5.64009	0.0175543	0.23517	Dnaja4	protein_coding	DnaJ heat shock protein family (Hsp40) member A4
ENSRNOG00000017882	0.204659	6.83366	5.63381	0.0176173	0.235578	Camk1d	protein_coding	calcium/calmodulin-dependent protein kinase ID
ENSRNOG00000027839	0.195065	8.93411	5.62381	0.0177181	0.236426	Ptk2b	protein_coding	protein tyrosine kinase 2 beta
ENSRNOG00000012953	-0.163838	5.38023	5.62123	0.0177442	0.236426	Arsa	protein_coding	arylsulfatase A
ENSRNOG00000025332	0.741634	-0.388975	5.61749	0.0177821	0.236426	Cd109	protein_coding	CD109 molecule
ENSRNOG00000011774	0.562268	1.69098	5.61678	0.0177893	0.236426	Fblim1	protein_coding	filamin binding LIM protein 1
ENSRNOG00000011008	-0.261025	4.48961	5.61614	0.0177958	0.236426	Bet1	protein_coding	Bet1 golgi vesicular membrane trafficking protein
ENSRNOG00000030334	-0.23715	3.96824	5.61501	0.0178073	0.236426	Adck5	protein_coding	aarF domain containing kinase 5
ENSRNOG00000062358	-0.326845	2.19354	5.61346	0.017823	0.236426	Lilrb3l	protein_coding	leukocyte immunoglobulin-like receptor, subfamily B (with TM and ITIM domains), member 3-like
ENSRNOG00000000572	-0.374688	3.35129	5.61305	0.0178272	0.236426	Chst3	protein_coding	carbohydrate sulfotransferase 3
ENSRNOG00000018649	-0.169461	5.2716	5.60871	0.0178714	0.23657	Slc35c2	protein_coding	solute carrier family 35 member C2
ENSRNOG00000016930	0.133482	6.64209	5.60717	0.0178871	0.23657	Ube2s	protein_coding	ubiquitin-conjugating enzyme E2S
ENSRNOG00000003177	0.14743	7.17069	5.60507	0.0179086	0.23657	Mat2b	protein_coding	methionine adenosyltransferase 2B
ENSRNOG00000058561	-0.185294	8.26918	5.60251	0.0179347	0.23657	Srrm2	protein_coding	serine/arginine repetitive matrix 2
ENSRNOG00000018967	-0.169589	4.72686	5.60232	0.0179367	0.23657	Wdr59	protein_coding	WD repeat domain 59
ENSRNOG00000010042	-0.227624	4.14668	5.59947	0.0179659	0.23657	Wdfy2	protein_coding	WD repeat and FYVE domain containing 2
ENSRNOG00000003807	0.394626	1.62469	5.59644	0.017997	0.23657	Wnt9b	protein_coding	Wnt family member 9B
ENSRNOG00000009514	0.298601	5.66736	5.59617	0.0179998	0.23657	Mme	protein_coding	membrane metallo-endopeptidase
ENSRNOG00000017669	-0.418489	1.47457	5.59612	0.0180003	0.23657	Chd1l	protein_coding	chromodomain helicase DNA binding protein 1-like
ENSRNOG00000026087	-0.828449	-0.476886	5.59606	0.018001	0.23657	Igfn1	protein_coding	immunoglobulin-like and fibronectin type III domain containing 1
ENSRNOG00000022414	-0.16718	5.38086	5.59214	0.0180412	0.236678	Zfp142	protein_coding	zinc finger protein 142
ENSRNOG00000010282	-0.387923	3.029	5.59209	0.0180417	0.236678	Ninj2	protein_coding	ninjurin 2
ENSRNOG00000001431	-0.429159	1.16281	5.58947	0.0180688	0.236747	Rasa4	protein_coding	RAS p21 protein activator 4
ENSRNOG00000006093	0.234265	6.86375	5.58842	0.0180796	0.236747	LRRTM1	protein_coding	leucine rich repeat transmembrane neuronal 1
ENSRNOG00000021157	0.190662	8.20442	5.58525	0.0181124	0.236962	Ctss	protein_coding	cathepsin S
ENSRNOG00000042340	-0.292786	4.06785	5.58139	0.0181523	0.23727	Thoc2l	protein_coding	similar to THO complex subunit 2 (Tho2)
ENSRNOG00000003951	0.12893	7.54552	5.56907	0.0182805	0.238731	Psmc1	protein_coding	proteasome 26S subunit, ATPase 1
ENSRNOG00000015632	-0.280911	3.26538	5.56445	0.0183288	0.238932	Taf1c	protein_coding	TATA-box binding protein associated factor, RNA polymerase 1 subunit C
ENSRNOG00000008000	0.19512	7.18762	5.55665	0.0184106	0.239703	Syt13	protein_coding	synaptotagmin 13
ENSRNOG00000050997	-0.181663	4.70706	5.55567	0.0184209	0.239703	Ifrd1	protein_coding	interferon-related developmental regulator 1
ENSRNOG00000002194	0.156226	6.00538	5.55171	0.0184626	0.240031	Coq2	protein_coding	coenzyme Q2, polyprenyltransferase
ENSRNOG00000009848	-0.487961	1.26057	5.54746	0.0185075	0.240399	Il18	protein_coding	interleukin 18
ENSRNOG00000052539	-0.166595	5.26382	5.54327	0.0185518	0.240608	Prpf40b	protein_coding	pre-mRNA processing factor 40 homolog B
ENSRNOG00000025042	0.280795	3.12822	5.54281	0.0185568	0.240608	Pde3a	protein_coding	phosphodiesterase 3A
ENSRNOG00000065273	-0.286132	2.96737	5.52677	0.0187276	0.242574		protein_coding	uncharacterized LOC103691165
ENSRNOG00000047287	0.171247	6.42967	5.52458	0.0187511	0.242574	Nucks1	protein_coding	nuclear casein kinase and cyclin-dependent kinase substrate 1
ENSRNOG00000019692	-0.229319	6.27623	5.52389	0.0187585	0.242574	Metrn	protein_coding	meteorin, glial cell differentiation regulator
ENSRNOG00000069630	0.178573	4.4247	5.52012	0.018799	0.242677	Rsl1d1	protein_coding	ribosomal L1 domain containing 1
ENSRNOG00000015800	-0.673367	0.794825	5.5174	0.0188282	0.242677	Elmo3	protein_coding	engulfment and cell motility 3
ENSRNOG00000006841	-0.233088	4.83915	5.51701	0.0188324	0.242677	Ano4	protein_coding	anoctamin 4
ENSRNOG00000005250	-0.575903	0.0306206	5.51493	0.0188549	0.242677	Abcg5	protein_coding	ATP binding cassette subfamily G member 5
ENSRNOG00000021725	0.154328	5.62627	5.51468	0.0188575	0.242677	Mlec	protein_coding	malectin
ENSRNOG00000009243	0.266086	5.96828	5.51241	0.018882	0.242677	Oaf	protein_coding	out at first homolog
ENSRNOG00000006818	0.167511	6.76078	5.51228	0.0188834	0.242677	Arl6ip5	protein_coding	ADP-ribosylation factor like GTPase 6 interacting protein 5
ENSRNOG00000016678	-0.54871	0.706516	5.50582	0.0189533	0.243334	Angptl2	protein_coding	angiopoietin-like 2
ENSRNOG00000004821	-0.283897	3.01649	5.50427	0.0189701	0.243334	Sntb1	protein_coding	syntrophin, beta 1
ENSRNOG00000031915	-0.481992	2.6414	5.50292	0.0189848	0.243334	Hdac10	protein_coding	histone deacetylase 10
ENSRNOG00000008237	-0.375573	3.09585	5.50016	0.0190147	0.243502	Unc13b	protein_coding	unc-13 homolog B
ENSRNOG00000025679	-0.160617	5.07094	5.49718	0.0190471	0.243702	Stk40	protein_coding	serine/threonine kinase 40
ENSRNOG00000013865	-0.219542	4.06966	5.4946	0.0190753	0.243793	Zmym6	protein_coding	zinc finger MYM-type containing 6
ENSRNOG00000032552	0.219422	3.8425	5.49124	0.019112	0.243793	Zfp799	protein_coding	zinc finger protein 799
ENSRNOG00000010461	0.247138	3.72792	5.48983	0.0191274	0.243793	Gpx8	protein_coding	glutathione peroxidase 8
ENSRNOG00000030124	0.238143	9.28914	5.48648	0.0191641	0.243793	Ptpn11	protein_coding	protein tyrosine phosphatase, non-receptor type 11
ENSRNOG00000007981	0.192019	5.87506	5.48643	0.0191646	0.243793	Klhl23	protein_coding	kelch-like family member 23
ENSRNOG00000016886	-0.194091	4.15893	5.48591	0.0191704	0.243793	Rnf25	protein_coding	ring finger protein 25
ENSRNOG00000027942	0.518173	0.977059	5.48578	0.0191717	0.243793	Eps8l1	protein_coding	EPS8-like 1
ENSRNOG00000022249	-0.169542	5.23468	5.4778	0.0192595	0.244481	Mllt10	protein_coding	MLLT10, histone lysine methyltransferase DOT1L cofactor
ENSRNOG00000003494	0.147678	6.79262	5.46518	0.0193991	0.246038	Ppfia4	protein_coding	PTPRF interacting protein alpha 4
ENSRNOG00000017117	-0.642427	0.415305	5.45264	0.0195387	0.247409	Ybx2	protein_coding	Y box binding protein 2
ENSRNOG00000027761	-0.168027	5.51376	5.45081	0.0195592	0.247409	Htatsf1	protein_coding	HIV-1 Tat specific factor 1
ENSRNOG00000031934	0.127759	5.88526	5.45078	0.0195596	0.247409	Enah	protein_coding	ENAH, actin regulator
ENSRNOG00000068642	-0.279594	2.81443	5.44937	0.0195754	0.247409	Slc6a20	protein_coding	solute carrier family 6 member 20
ENSRNOG00000001149	-0.195995	5.20443	5.44156	0.0196631	0.248302	Pxn	protein_coding	paxillin
ENSRNOG00000017109	0.433337	1.13126	5.43717	0.0197125	0.248578	Rassf7	protein_coding	Ras association domain family member 7
ENSRNOG00000001324	0.486875	0.310833	5.43659	0.0197192	0.248578	Asmt	protein_coding	acetylserotonin O-methyltransferase
ENSRNOG00000018849	-0.138194	5.93893	5.42596	0.0198396	0.249879	Tcerg1	protein_coding	transcription elongation regulator 1
ENSRNOG00000022598	0.194045	5.57915	5.42398	0.019862	0.249945	Trerf1	protein_coding	transcriptional regulating factor 1
ENSRNOG00000009542	0.385347	1.77291	5.41574	0.019956	0.250909	Kcnh5	protein_coding	potassium voltage-gated channel subfamily H member 5
ENSRNOG00000052038	-0.423954	1.6607	5.41298	0.0199876	0.250963	Haus8	protein_coding	HAUS augmin-like complex, subunit 8
ENSRNOG00000047706	-0.563895	-0.250562	5.41235	0.0199948	0.250963	RT1-CE2	protein_coding	class I histocompatibility antigen, Non-RT1.A alpha-1 chain-like
ENSRNOG00000012295	-0.177934	4.89846	5.40442	0.0200858	0.251888	Pla2g6	protein_coding	phospholipase A2 group VI
ENSRNOG00000015701	-0.343308	3.46487	5.39766	0.0201638	0.252648	Rreb1	protein_coding	ras responsive element binding protein 1
ENSRNOG00000011815	0.377347	6.35131	5.39397	0.0202064	0.252877	Sgk1	protein_coding	serum/glucocorticoid regulated kinase 1
ENSRNOG00000013452	-0.271157	7.17102	5.39306	0.0202169	0.252877	Rcn1	protein_coding	reticulocalbin 1
ENSRNOG00000005271	0.19979	6.96841	5.38268	0.0203376	0.254046	Rapgef5	protein_coding	Rap guanine nucleotide exchange factor 5
ENSRNOG00000070901	0.145813	6.71011	5.38117	0.0203552	0.254046	Irgq	protein_coding	immunity-related GTPase Q
ENSRNOG00000059480	-0.202453	4.41093	5.38051	0.0203629	0.254046	Supt20h	protein_coding	SPT20 homolog, SAGA complex component
ENSRNOG00000032798	-0.197376	5.55536	5.37893	0.0203814	0.254059	Slco3a1	protein_coding	solute carrier organic anion transporter family, member 3a1
ENSRNOG00000009336	-0.417088	2.20152	5.37276	0.0204536	0.254649	Mapk15	protein_coding	mitogen-activated protein kinase 15
ENSRNOG00000071065	-0.534358	0.945346	5.3704	0.0204813	0.254649	Gm14137	protein_coding	predicted gene 14137
ENSRNOG00000004889	-0.470056	1.44302	5.36866	0.0205018	0.254685	Vangl2	protein_coding	VANGL planar cell polarity protein 2
ENSRNOG00000004403	0.25763	2.75311	5.35898	0.0206158	0.255883	Slc25a32	protein_coding	solute carrier family 25 member 32
ENSRNOG00000028701	-0.394165	1.90615	5.35374	0.0206779	0.256234	C8g	protein_coding	complement C8 gamma chain
ENSRNOG00000013280	0.590117	0.139093	5.35361	0.0206794	0.256234	Olfm4	protein_coding	olfactomedin 4
ENSRNOG00000016099	0.186858	7.43197	5.3488	0.0207365	0.25654	Id4	protein_coding	inhibitor of DNA binding 4, HLH protein
ENSRNOG00000028566	-0.186612	4.83109	5.34856	0.0207394	0.25654	Pld4	protein_coding	phospholipase D family, member 4
ENSRNOG00000066201	0.250853	3.42812	5.33691	0.0208785	0.25783	Lgi2	protein_coding	leucine-rich repeat LGI family, member 2
ENSRNOG00000011775	0.143148	6.5221	5.33685	0.0208792	0.25783	Mfap3l	protein_coding	microfibril associated protein 3 like
ENSRNOG00000046023	0.150899	6.07033	5.33266	0.0209294	0.25823	Exoc4	protein_coding	exocyst complex component 4
ENSRNOG00000037850	0.227422	5.79035	5.32801	0.0209853	0.258677	Mtarc1	protein_coding	mitochondrial amidoxime reducing component 2
ENSRNOG00000018697	-0.173769	5.17561	5.32669	0.0210013	0.258677	Abcb6	protein_coding	ATP binding cassette subfamily B member 6
ENSRNOG00000019719	0.241604	5.28806	5.3156	0.0211354	0.260108	Kcna5	protein_coding	potassium voltage-gated channel subfamily A member 5
ENSRNOG00000012053	-0.200428	6.56239	5.30103	0.0213128	0.261812	S100a16	protein_coding	S100 calcium binding protein A16
ENSRNOG00000052873	-0.316504	2.60993	5.30081	0.0213155	0.261812	Npnt	protein_coding	nephronectin
ENSRNOG00000029535	-0.384813	6.48305	5.29974	0.0213286	0.261812	Nrbp2	protein_coding	nuclear receptor binding protein 2
ENSRNOG00000016695	-0.380327	2.51377	5.29769	0.0213538	0.261812	Mmp2	protein_coding	matrix metallopeptidase 2
ENSRNOG00000005888	0.564119	0.464433	5.29686	0.021364	0.261812	Fsip1	protein_coding	fibrous sheath interacting protein 1
ENSRNOG00000031126	-0.409618	2.08453	5.28441	0.0215172	0.262892	Tecta	protein_coding	tectorin alpha
ENSRNOG00000009820	-0.136473	6.89007	5.2834	0.0215296	0.262892	Bnip3l	protein_coding	BCL2 interacting protein 3 like
ENSRNOG00000036827	0.220395	7.61232	5.28117	0.0215573	0.262892	Ppp1r1a	protein_coding	protein phosphatase 1, regulatory (inhibitor) subunit 1A
ENSRNOG00000011276	-0.220093	4.31945	5.27997	0.0215721	0.262892	Tmem254	protein_coding	transmembrane protein 254
ENSRNOG00000070951	0.134028	6.14606	5.27978	0.0215745	0.262892	Arf6	protein_coding	ADP-ribosylation factor 6
ENSRNOG00000008001	0.198801	5.70423	5.27943	0.0215788	0.262892	Rab3b	protein_coding	RAB3B, member RAS oncogene family
ENSRNOG00000016794	0.341514	3.33557	5.27066	0.0216878	0.263998	Phyhd1	protein_coding	phytanoyl-CoA dioxygenase domain containing 1
ENSRNOG00000005130	0.170147	8.3943	5.2658	0.0217485	0.264515	Ogdh	protein_coding	oxoglutarate dehydrogenase
ENSRNOG00000025764	0.471753	3.45512	5.26295	0.0217841	0.264696	AC128848.1	protein_coding	metallothionein 1
ENSRNOG00000061147	-0.274828	3.83444	5.2585	0.0218398	0.264696	Fam189a2	protein_coding	family with sequence similarity 189, member A2
ENSRNOG00000018781	0.173755	6.30515	5.2585	0.0218398	0.264696	Map1s	protein_coding	microtubule-associated protein 1S
ENSRNOG00000031950	-0.404525	1.20078	5.2565	0.021865	0.264696	Izumo4	protein_coding	IZUMO family member 4
ENSRNOG00000016364	-0.20946	4.96861	5.25643	0.0218658	0.264696	Gba2	protein_coding	glucosylceramidase beta 2
ENSRNOG00000061814	0.140586	6.86381	5.2556	0.0218762	0.264696	Dgcr2	protein_coding	DiGeorge syndrome critical region gene 2
ENSRNOG00000013981	-0.230972	9.20995	5.25443	0.0218909	0.264696	Ptpn5	protein_coding	protein tyrosine phosphatase, non-receptor type 5
ENSRNOG00000068261	0.311186	2.25194	5.24994	0.0219475	0.264958	Pacrg	protein_coding	parkin coregulated
ENSRNOG00000010595	-0.246027	4.35625	5.24982	0.0219491	0.264958	Rbm45	protein_coding	RNA binding motif protein 45
ENSRNOG00000014059	-0.28869	2.03411	5.2417	0.0220517	0.265091	Odf2l	protein_coding	outer dense fiber of sperm tails 2-like
ENSRNOG00000001091	-0.164713	6.56247	5.23899	0.0220861	0.265091	Hip1r	protein_coding	huntingtin interacting protein 1 related
ENSRNOG00000010652	-0.296847	3.16513	5.2355	0.0221305	0.265091	Dock6	protein_coding	dedicator of cytokinesis 6
ENSRNOG00000071010	0.371919	2.98334	5.23492	0.0221379	0.265091	Bmp2	protein_coding	bone morphogenetic protein 2
ENSRNOG00000017631	-0.180867	4.18933	5.23388	0.0221511	0.265091	Cyp20a1	protein_coding	cytochrome P450, family 20, subfamily a, polypeptide 1
ENSRNOG00000011509	0.156589	5.04886	5.23012	0.022199	0.265091	Agk	protein_coding	acylglycerol kinase
ENSRNOG00000013805	-0.247142	2.75307	5.2268	0.0222414	0.265091	Tnip2	protein_coding	TNFAIP3 interacting protein 2
ENSRNOG00000054274	-0.168985	7.93188	5.22679	0.0222416	0.265091	Cacnb3	protein_coding	calcium voltage-gated channel auxiliary subunit beta 3
ENSRNOG00000021007	-0.173788	5.00544	5.22495	0.0222651	0.265091	Snx15	protein_coding	sorting nexin 15
ENSRNOG00000029958	0.663051	-0.198007	5.2211	0.0223144	0.265091	RGD1563861	protein_coding	similar to ribosomal protein L10
ENSRNOG00000016828	-0.230308	5.42742	5.22038	0.0223236	0.265091	Cmtm5	protein_coding	CKLF-like MARVEL transmembrane domain containing 5
ENSRNOG00000001613	0.172423	5.62144	5.22032	0.0223245	0.265091	Zbtb11	protein_coding	zinc finger and BTB domain containing 11
ENSRNOG00000005479	0.172103	9.62995	5.21964	0.0223332	0.265091	Slc1a2	protein_coding	solute carrier family 1 member 2
ENSRNOG00000003643	0.254092	3.34227	5.21622	0.0223772	0.265091	Tab3	protein_coding	TGF-beta activated kinase 1/MAP3K7 binding protein 3
ENSRNOG00000005082	0.340001	4.97737	5.21449	0.0223994	0.265091	Irf6	protein_coding	interferon regulatory factor 6
ENSRNOG00000020185	0.228486	6.85991	5.21298	0.0224189	0.265091	Wdr6	protein_coding	WD repeat domain 6
ENSRNOG00000001754	-0.271847	2.62753	5.21291	0.0224197	0.265091	Wdr53	protein_coding	WD repeat domain 53
ENSRNOG00000008024	-0.168616	4.8966	5.21199	0.0224317	0.265091	Pxk	protein_coding	PX domain containing serine/threonine kinase
ENSRNOG00000018603	-0.364449	4.69543	5.21196	0.0224321	0.265091	Carns1	protein_coding	carnosine synthase 1
ENSRNOG00000033502	0.988321	-0.509734	5.21181	0.0224339	0.265091	Ribc2	protein_coding	RIB43A domain with coiled-coils 2
ENSRNOG00000029956	0.238718	3.95933	5.21069	0.0224484	0.265091	Zfp654	protein_coding	zinc finger protein 654
ENSRNOG00000004695	-0.165292	8.24861	5.20929	0.0224665	0.265091	Celf5	protein_coding	CUGBP, Elav-like family member 5
ENSRNOG00000007445	0.135102	5.54089	5.20879	0.022473	0.265091	Asph	protein_coding	aspartate-beta-hydroxylase
ENSRNOG00000058588	-0.309783	3.03584	5.2083	0.0224793	0.265091	Nfxl1	protein_coding	nuclear transcription factor, X-box binding-like 1
ENSRNOG00000026392	0.271729	2.5921	5.20751	0.0224895	0.265091	Cdh12	protein_coding	cadherin 12
ENSRNOG00000028711	-0.17883	4.28519	5.19766	0.0226173	0.26621	Dgat1	protein_coding	diacylglycerol O-acyltransferase 1
ENSRNOG00000011791	-0.339691	1.77752	5.19737	0.0226211	0.26621	Zfand4	protein_coding	zinc finger AN1-type containing 4
ENSRNOG00000063244	-0.15601	6.71803	5.19565	0.0226435	0.266258	Mpeg1	protein_coding	macrophage expressed 1
ENSRNOG00000048195	-0.306328	2.33944	5.19114	0.0227023	0.26641	Nudt13	protein_coding	nudix hydrolase 13
ENSRNOG00000020587	-0.30025	2.69007	5.19101	0.022704	0.26641	Efemp2	protein_coding	EGF containing fibulin extracellular matrix protein 2
ENSRNOG00000003827	-0.19566	5.76378	5.19044	0.0227115	0.26641	Wipi1	protein_coding	WD repeat domain, phosphoinositide interacting 1
ENSRNOG00000004162	-0.224198	4.36612	5.18839	0.0227383	0.266509	Pfkfb2	protein_coding	6-phosphofructo-2-kinase/fructose-2,6-biphosphatase 2
ENSRNOG00000024312	-0.330547	2.37534	5.18692	0.0227575	0.26652	Xkr8	protein_coding	XK related 8
ENSRNOG00000019552	-0.189211	5.08217	5.18548	0.0227764	0.266526	Lsm7	protein_coding	LSM7 homolog, U6 small nuclear RNA and mRNA degradation associated
ENSRNOG00000017712	-0.965981	2.90813	5.17891	0.0228627	0.267321	Cartpt	protein_coding	CART prepropeptide
ENSRNOG00000006102	-0.178938	4.55452	5.17449	0.0229209	0.267646	Pole4	protein_coding	DNA polymerase epsilon 4, accessory subunit
ENSRNOG00000021392	-0.16472	4.9402	5.174	0.0229274	0.267646	Noc2l	protein_coding	NOC2-like nucleolar associated transcriptional repressor
ENSRNOG00000000398	-0.246676	3.0964	5.17091	0.0229682	0.267741	Zup1	protein_coding	zinc finger containing ubiquitin peptidase 1
ENSRNOG00000008904	-0.297893	2.64192	5.17059	0.0229724	0.267741	Fli1	protein_coding	Fli-1 proto-oncogene, ETS transcription factor
ENSRNOG00000017406	0.160134	7.78794	5.16886	0.0229953	0.267793	Atrnl1	protein_coding	attractin like 1
ENSRNOG00000003069	-0.252884	3.12079	5.16721	0.0230172	0.267833	Cd38	protein_coding	CD38 molecule
ENSRNOG00000066086	0.282341	2.33659	5.16462	0.0230515	0.268014	Pygo1	protein_coding	pygopus family PHD finger 1
ENSRNOG00000005081	0.163564	4.95065	5.16326	0.0230696	0.268014	Fbxl20	protein_coding	F-box and leucine-rich repeat protein 20
ENSRNOG00000029333	-0.384649	2.64243	5.15994	0.0231137	0.268125	Echdc2	protein_coding	enoyl CoA hydratase domain containing 2
ENSRNOG00000002884	0.231266	4.39709	5.15976	0.0231161	0.268125	Blzf1	protein_coding	basic leucine zipper nuclear factor 1
ENSRNOG00000055568	-0.462913	0.772894	5.1528	0.023209	0.268356		protein_coding	septin-7-like
ENSRNOG00000000168	-0.242906	7.92779	5.14998	0.0232467	0.268356	Gatm	protein_coding	glycine amidinotransferase
ENSRNOG00000015741	0.220137	7.50998	5.14983	0.0232486	0.268356	Slc2a13	protein_coding	solute carrier family 2 member 13
ENSRNOG00000025051	-0.346792	1.50007	5.14957	0.0232522	0.268356	Tal1	protein_coding	TAL bHLH transcription factor 1, erythroid differentiation factor
ENSRNOG00000043345	0.172308	3.89391	5.14925	0.0232564	0.268356	Rnf168	protein_coding	ring finger protein 168
ENSRNOG00000013136	-0.245253	6.35096	5.14858	0.0232654	0.268356	Oxsr1	protein_coding	oxidative stress responsive kinase 1
ENSRNOG00000047158	0.35716	3.35436	5.14312	0.0233387	0.268677	Selenbp1	protein_coding	selenium binding protein 1
ENSRNOG00000013795	0.202465	3.52061	5.14307	0.0233393	0.268677	Asb7	protein_coding	ankyrin repeat and SOCS box-containing 7
ENSRNOG00000023216	-0.321641	2.47846	5.14237	0.0233487	0.268677	Ccdc17	protein_coding	coiled-coil domain containing 17
ENSRNOG00000011751	0.18717	10.4358	5.13611	0.0234332	0.269168	Ncdn	protein_coding	neurochondrin
ENSRNOG00000029061	-0.1648	5.12496	5.13268	0.0234794	0.269168	Hirip3	protein_coding	HIRA interacting protein 3
ENSRNOG00000010311	-0.188558	6.61708	5.13234	0.0234841	0.269168	Dzip1	protein_coding	DAZ interacting zinc finger protein 1
ENSRNOG00000024230	0.358078	1.86071	5.12491	0.0235847	0.270109	Tnfaip8l3	protein_coding	TNF alpha induced protein 8 like 3
ENSRNOG00000001585	0.236791	4.68935	5.11429	0.0237295	0.271365	Nrip1	protein_coding	nuclear receptor interacting protein 1
ENSRNOG00000011863	0.363564	2.54854	5.11377	0.0237368	0.271365	Gins3	protein_coding	GINS complex subunit 3
ENSRNOG00000002730	-0.186553	5.93198	5.11276	0.0237505	0.271365	Rgs5	protein_coding	regulator of G-protein signaling 5
ENSRNOG00000002093	0.326371	4.16053	5.11047	0.0237819	0.27151	Tgfbr3	protein_coding	transforming growth factor beta receptor 3
ENSRNOG00000014693	0.141535	6.12735	5.10808	0.0238146	0.271555	Btbd6	protein_coding	BTB domain containing 6
ENSRNOG00000018613	-0.418495	1.8947	5.10735	0.0238246	0.271555	Crip3	protein_coding	cysteine-rich protein 3
ENSRNOG00000001331	0.137003	6.14162	5.10565	0.0238481	0.271555	Rnf34	protein_coding	ring finger protein 34
ENSRNOG00000005854	-0.421597	0.967052	5.10473	0.0238607	0.271555	Angpt1	protein_coding	angiopoietin 1
ENSRNOG00000014333	-0.189172	5.4482	5.10336	0.0238795	0.271557	Vcam1	protein_coding	vascular cell adhesion molecule 1
ENSRNOG00000026091	0.289446	5.57153	5.0956	0.0239866	0.272561	Slc10a4	protein_coding	solute carrier family 10, member 4
ENSRNOG00000013733	-0.165538	4.2311	5.09308	0.0240215	0.272745	Ppp4r1	protein_coding	protein phosphatase 4, regulatory subunit 1
ENSRNOG00000014964	-0.497204	0.403957	5.08892	0.0240791	0.273185	Hp	protein_coding	haptoglobin
ENSRNOG00000015916	0.384722	2.42766	5.08695	0.0241066	0.273283	Ttc38	protein_coding	tetratricopeptide repeat domain 38
ENSRNOG00000038740	0.496295	0.340313	5.08553	0.0241263	0.273294	Gimap7	protein_coding	GTPase, IMAP family member 7
ENSRNOG00000001647	0.164312	6.34157	5.08385	0.0241497	0.273346	Ets2	protein_coding	ETS proto-oncogene 2, transcription factor
ENSRNOG00000009856	-0.187027	6.1386	5.07657	0.0242513	0.274089	Sypl1	protein_coding	synaptophysin-like 1
ENSRNOG00000056612	0.247471	6.5023	5.07644	0.0242531	0.274089	Unc13c	protein_coding	unc-13 homolog C
ENSRNOG00000056009	0.14345	7.18564	5.07439	0.0242818	0.2742	Rab11fip5	protein_coding	RAB11 family interacting protein 5
ENSRNOG00000014090	0.154288	6.79862	5.06648	0.0243929	0.274812	Retsat	protein_coding	retinol saturase
ENSRNOG00000005389	0.144753	7.93323	5.0639	0.0244292	0.275009	Ppp2ca	protein_coding	protein phosphatase 2 catalytic subunit alpha
ENSRNOG00000005218	0.132956	6.24614	5.05709	0.0245253	0.275457	Sf3a1	protein_coding	splicing factor 3a, subunit 1
ENSRNOG00000059827	-0.276653	7.3811	5.05697	0.0245271	0.275457	6330403K07Rik	protein_coding	RIKEN cDNA 6330403K07 gene
ENSRNOG00000031364	-0.289298	8.11456	5.05559	0.0245466	0.275457	Kif1c	protein_coding	kinesin family member 1C
ENSRNOG00000017116	-0.163303	6.028	5.05506	0.0245541	0.275457	Zfp532	protein_coding	zinc finger protein 532
ENSRNOG00000025691	-0.382258	4.98645	5.05437	0.0245639	0.275457	Pla2g7	protein_coding	phospholipase A2 group VII
ENSRNOG00000026985	-0.309299	7.0348	5.05272	0.0245874	0.275508	Phldb1	protein_coding	pleckstrin homology-like domain, family B, member 1
ENSRNOG00000065944	-0.189821	5.66243	5.0499	0.0246274	0.275544	Sc5d	protein_coding	sterol-C5-desaturase
ENSRNOG00000011521	0.180719	5.86965	5.04892	0.0246413	0.275544	Filip1	protein_coding	filamin A interacting protein 1
ENSRNOG00000020284	0.173601	4.51	5.04822	0.0246512	0.275544	Prkar2a	protein_coding	protein kinase cAMP-dependent type II regulatory subunit alpha
ENSRNOG00000022701	-0.600839	-0.197212	5.04715	0.0246665	0.275544	Ceacam18	protein_coding	CEA cell adhesion molecule 18
ENSRNOG00000008534	-0.196611	5.49753	5.04206	0.0247391	0.276127	Dusp15	protein_coding	dual specificity phosphatase 15
ENSRNOG00000017290	-0.182171	5.4064	5.04082	0.0247567	0.276127	Zfp335	protein_coding	zinc finger protein 335
ENSRNOG00000026880	0.168138	4.45223	5.03615	0.0248236	0.276449	Usp38	protein_coding	ubiquitin specific peptidase 38
ENSRNOG00000012017	0.185617	4.2774	5.03289	0.0248703	0.276599	Otulin	protein_coding	OTU deubiquitinase with linear linkage specificity
ENSRNOG00000058053	0.140618	6.15391	5.03158	0.0248892	0.276599	Ube2n	protein_coding	ubiquitin-conjugating enzyme E2N
ENSRNOG00000004118	0.188873	6.78376	5.03076	0.024901	0.276599	Frmpd4	protein_coding	FERM and PDZ domain containing 4
ENSRNOG00000025154	-0.345639	1.67055	5.0299	0.0249133	0.276599	Snu13	protein_coding	small nuclear ribonucleoprotein 13
ENSRNOG00000013128	0.144123	6.01651	5.02659	0.024961	0.276858	Tmem179	protein_coding	transmembrane protein 179
ENSRNOG00000009722	-0.146022	9.13836	5.02563	0.0249748	0.276858	Chd3	protein_coding	chromodomain helicase DNA binding protein 3
ENSRNOG00000000486	-0.534337	-0.118999	5.01478	0.0251318	0.278141	Ggnbp1	protein_coding	gametogenetin binding protein 1
ENSRNOG00000013886	-0.391947	1.27756	5.01471	0.0251328	0.278141	Fyb1	protein_coding	FYN binding protein 1
ENSRNOG00000046085	0.289378	2.43544	5.01262	0.0251632	0.278141	Gon7	protein_coding	GON7 subunit of KEOPS complex
ENSRNOG00000002225	0.137698	7.11886	5.01235	0.0251672	0.278141	Scarb2	protein_coding	scavenger receptor class B, member 2
ENSRNOG00000071101	0.147581	6.22668	5.00997	0.0252018	0.278312	Tmem127	protein_coding	transmembrane protein 127
ENSRNOG00000045743	0.681238	3.31396	5.00252	0.0253105	0.2793	Etnppl	protein_coding	ethanolamine-phosphate phospho-lyase
ENSRNOG00000025936	0.141559	7.74051	4.99851	0.0253691	0.279725	Rpl6	protein_coding	ribosomal protein L6
ENSRNOG00000015160	-0.323416	2.17553	4.99725	0.0253876	0.279725	Gem	protein_coding	GTP binding protein overexpressed in skeletal muscle
ENSRNOG00000027360	-0.139722	5.59134	4.99483	0.0254232	0.279905	Srsf7	protein_coding	serine and arginine rich splicing factor 7
ENSRNOG00000018400	-0.169417	5.2964	4.99169	0.0254693	0.280181	Golm1	protein_coding	golgi membrane protein 1
ENSRNOG00000028477	-0.199995	4.26542	4.98417	0.0255803	0.280996	Med8	protein_coding	mediator complex subunit 8
ENSRNOG00000006595	0.207135	4.18822	4.98166	0.0256174	0.281191	Htr3a	protein_coding	5-hydroxytryptamine receptor 3A
ENSRNOG00000019667	-0.277525	3.64019	4.9773	0.0256821	0.281476	Ppfibp2	protein_coding	PPFIA binding protein 2
ENSRNOG00000036682	0.321132	2.94663	4.97361	0.0257368	0.281863	Pycr1	protein_coding	pyrroline-5-carboxylate reductase 1
ENSRNOG00000038459	-0.246162	3.32041	4.96904	0.0258049	0.282395	Ulk3	protein_coding	unc-51 like kinase 3
ENSRNOG00000006545	-0.159437	8.42408	4.96588	0.0258521	0.282699	Septin7	protein_coding	septin 7
ENSRNOG00000038761	0.249988	3.78565	4.9635	0.0258878	0.282876	Hacd2	protein_coding	3-hydroxyacyl-CoA dehydratase 2
ENSRNOG00000003241	0.187241	7.18701	4.95682	0.025988	0.283758	Gabrg2	protein_coding	gamma-aminobutyric acid type A receptor subunit gamma 2
ENSRNOG00000008639	0.159909	7.48344	4.95396	0.0260309	0.283951	Pabpc1	protein_coding	poly(A) binding protein, cytoplasmic 1
ENSRNOG00000013067	0.312953	1.88532	4.95304	0.0260449	0.283951	Phf21b	protein_coding	PHD finger protein 21B
ENSRNOG00000038738	-0.226644	3.54298	4.95121	0.0260725	0.284039	1700019D03Rik	protein_coding	RIKEN cDNA 1700019D03 gene
ENSRNOG00000009902	0.3799	1.71314	4.94974	0.0260945	0.284067	Lrrc46	protein_coding	leucine rich repeat containing 46
ENSRNOG00000029528	0.19479	6.0743	4.9449	0.0261678	0.28449	Cbs	protein_coding	cystathionine beta synthase
ENSRNOG00000011853	0.153304	5.57437	4.94458	0.0261726	0.28449	Mbd2	protein_coding	methyl-CpG binding domain protein 2
ENSRNOG00000018454	0.219646	11.816	4.94312	0.0261947	0.284516	Apoe	protein_coding	apolipoprotein E
ENSRNOG00000023683	0.308341	2.71046	4.94184	0.0262142	0.284516	Nog	protein_coding	noggin
ENSRNOG00000028581	-0.403424	1.12285	4.93526	0.0263142	0.285388	Ccdc138	protein_coding	coiled-coil domain containing 138
ENSRNOG00000052429	-0.157189	4.81971	4.93129	0.0263747	0.285831	Stard3nl	protein_coding	STARD3 N-terminal like
ENSRNOG00000010567	-0.2651	3.04174	4.92751	0.0264324	0.285848	Angel1	protein_coding	angel homolog 1
ENSRNOG00000066832	-0.20823	4.22347	4.92747	0.0264329	0.285848	Surf2	protein_coding	surfeit 2
ENSRNOG00000023639	0.14694	5.24399	4.92732	0.0264353	0.285848	Rpusd1	protein_coding	RNA pseudouridine synthase domain containing 1
ENSRNOG00000000924	-0.157305	5.30377	4.91953	0.0265547	0.28677	Slc7a1	protein_coding	solute carrier family 7 member 1
ENSRNOG00000013314	0.219055	6.59204	4.91868	0.0265678	0.28677	Avl9	protein_coding	AVL9 cell migration associated
ENSRNOG00000024140	-0.143603	5.37887	4.9179	0.0265799	0.28677	Sft2d1	protein_coding	SFT2 domain containing 1
ENSRNOG00000013794	-0.375328	2.77154	4.91648	0.0266016	0.286792	Rbp1	protein_coding	retinol binding protein 1
ENSRNOG00000034254	0.142501	10.5485	4.91229	0.0266663	0.287084	Actb	protein_coding	actin, beta
ENSRNOG00000017822	0.167675	8.13416	4.91214	0.0266685	0.287084	Oga	protein_coding	O-GlcNAcase
ENSRNOG00000036649	0.173958	4.98255	4.91088	0.026688	0.287084	Pwwp2b	protein_coding	PWWP domain containing 2B
ENSRNOG00000065739	0.325857	1.27957	4.90539	0.026773	0.287785		protein_coding	ubiquitin B-like
ENSRNOG00000014368	-0.147789	7.47413	4.90224	0.0268219	0.287959	Eif4g3	protein_coding	eukaryotic translation initiation factor 4 gamma, 3
ENSRNOG00000022312	-0.169399	5.32431	4.90132	0.0268362	0.287959	Lrsam1	protein_coding	leucine rich repeat and sterile alpha motif containing 1
ENSRNOG00000032327	-0.296758	2.2485	4.89883	0.026875	0.287959	Pdia5	protein_coding	protein disulfide isomerase family A, member 5
ENSRNOG00000002171	-0.327101	2.27683	4.89881	0.0268753	0.287959	Phldb2	protein_coding	pleckstrin homology-like domain, family B, member 2
ENSRNOG00000016528	0.13276	5.05835	4.89797	0.0268883	0.287959	Ppp1r21	protein_coding	protein phosphatase 1, regulatory subunit 21
ENSRNOG00000002212	-0.626208	0.411953	4.88847	0.0270366	0.289116	Hsd17b13	protein_coding	hydroxysteroid (17-beta) dehydrogenase 13
ENSRNOG00000007957	-0.224948	7.72273	4.88785	0.0270464	0.289116	Tspoap1	protein_coding	TSPO associated protein 1
ENSRNOG00000010017	0.197675	5.22646	4.88723	0.0270561	0.289116	Wee1	protein_coding	WEE1 G2 checkpoint kinase
ENSRNOG00000048769	-0.765486	0.54166	4.88557	0.0270821	0.289181	Nek5	protein_coding	NIMA-related kinase 5
ENSRNOG00000001079	-0.188779	4.66102	4.88175	0.0271421	0.289424	Daglb	protein_coding	diacylglycerol lipase, beta
ENSRNOG00000020726	-0.292221	3.99544	4.88102	0.0271535	0.289424	Sipa1	protein_coding	signal-induced proliferation-associated 1
ENSRNOG00000009912	-0.428073	0.907928	4.88032	0.0271646	0.289424	Fgr	protein_coding	FGR proto-oncogene, Src family tyrosine kinase
ENSRNOG00000001039	-0.165323	4.24013	4.87854	0.0271926	0.28951	Eif2b1	protein_coding	eukaryotic translation initiation factor 2B subunit alpha
ENSRNOG00000032258	-0.252417	2.83739	4.86888	0.0273452	0.290504	Swt1	protein_coding	SWT1 RNA endoribonuclease homolog
ENSRNOG00000020010	0.18394	6.72574	4.86695	0.0273758	0.290504	Kctd13	protein_coding	potassium channel tetramerization domain containing 13
ENSRNOG00000062473	-0.326297	2.70435	4.86547	0.0273993	0.290504	Bbc3	protein_coding	Bcl-2 binding component 3
ENSRNOG00000067363	0.305351	1.93166	4.86457	0.0274136	0.290504	Xkrx	protein_coding	XK related, X-linked
ENSRNOG00000060869	-0.167348	6.4675	4.86364	0.0274284	0.290504	Irak1	protein_coding	interleukin-1 receptor-associated kinase 1
ENSRNOG00000003302	0.128837	5.8164	4.86245	0.0274473	0.290504	Flcn	protein_coding	folliculin
ENSRNOG00000009345	-0.241494	6.66884	4.8622	0.0274512	0.290504	Ugt8	protein_coding	UDP glycosyltransferase 8
ENSRNOG00000017895	-0.138568	9.30275	4.85953	0.0274938	0.290504	Eno1	protein_coding	enolase 1
ENSRNOG00000012562	-0.435646	3.18477	4.85897	0.0275027	0.290504	Grin3b	protein_coding	glutamate ionotropic receptor NMDA type subunit 3B
ENSRNOG00000060464	-0.341859	4.18961	4.85769	0.0275232	0.290504	Plxna3	protein_coding	plexin A3
ENSRNOG00000020261	0.150776	5.60805	4.85722	0.0275306	0.290504	Fam53c	protein_coding	family with sequence similarity 53, member C
ENSRNOG00000025811	-0.446765	1.80319	4.85626	0.0275461	0.290504	Cfp	protein_coding	complement factor properdin
ENSRNOG00000046261	0.273143	3.20126	4.85318	0.0275952	0.290646	Acp5	protein_coding	acid phosphatase 5, tartrate resistant
ENSRNOG00000025076	0.169148	6.7373	4.85245	0.0276069	0.290646	Ecpas	protein_coding	Ecm29 proteasome adaptor and scaffold
ENSRNOG00000003076	-0.193392	4.65086	4.85166	0.0276196	0.290646	Rbms2	protein_coding	RNA binding motif, single stranded interacting protein 2
ENSRNOG00000001250	-0.181079	4.86196	4.84922	0.0276587	0.290755	Lfng	protein_coding	LFNG O-fucosylpeptide 3-beta-N-acetylglucosaminyltransferase
ENSRNOG00000005964	-0.735155	3.32676	4.84851	0.02767	0.290755	Nr4a3	protein_coding	nuclear receptor subfamily 4, group A, member 3
ENSRNOG00000010859	0.199506	5.33278	4.8458	0.0277135	0.290788	Zyg11b	protein_coding	zyg-11 family member B, cell cycle regulator
ENSRNOG00000031515	-0.531847	0.237291	4.84516	0.0277238	0.290788	Klra2	protein_coding	killer cell lectin-like receptor, subfamily A, member 2
ENSRNOG00000030328	-0.167214	4.95505	4.84013	0.0278048	0.291328	Fam98a	protein_coding	family with sequence similarity 98, member A
ENSRNOG00000002322	0.241921	4.73486	4.83437	0.0278978	0.291905	RGD1310587	protein_coding	similar to hypothetical protein FLJ14146
ENSRNOG00000066973	0.159847	5.9433	4.83424	0.0279	0.291905	Kctd12	protein_coding	potassium channel tetramerization domain containing 12
ENSRNOG00000009131	-0.403763	0.786842	4.83228	0.0279317	0.292026	Zc3h12a	protein_coding	zinc finger CCCH type containing 12A
ENSRNOG00000042833	-0.250708	5.10641	4.82774	0.0280053	0.292473	Prp2l1	protein_coding	proline rich protein 2-like 1
ENSRNOG00000050510	0.358612	1.07898	4.82438	0.02806	0.292473	Rab1b	protein_coding	RAB1B, member RAS oncogene family
ENSRNOG00000011654	-0.406754	0.985086	4.82307	0.0280813	0.292473	Plk4	protein_coding	polo-like kinase 4
ENSRNOG00000020669	-0.478881	1.02201	4.82275	0.0280864	0.292473	Ovol1	protein_coding	ovo like transcriptional repressor 1
ENSRNOG00000004482	-0.157922	5.23629	4.82199	0.0280988	0.292473	Ccdc88c	protein_coding	coiled-coil domain containing 88C
ENSRNOG00000056118	-0.127321	7.41485	4.82115	0.0281126	0.292473	Cic	protein_coding	capicua transcriptional repressor
ENSRNOG00000010881	-0.182383	8.63899	4.82098	0.0281154	0.292473	Trak2	protein_coding	trafficking kinesin protein 2
ENSRNOG00000032576	0.234915	5.83816	4.81833	0.0281587	0.292713	Nlgn1	protein_coding	neuroligin 1
ENSRNOG00000018895	0.222181	4.36543	4.814	0.0282294	0.293238	Mchr1	protein_coding	melanin-concentrating hormone receptor 1
ENSRNOG00000002275	0.121711	5.49693	4.81129	0.0282739	0.293417	Fip1l1	protein_coding	factor interacting with PAPOLA and CPSF1
ENSRNOG00000023162	-0.25343	4.91969	4.81049	0.028287	0.293417	Ca14	protein_coding	carbonic anhydrase 14
ENSRNOG00000013816	0.141227	6.23203	4.80849	0.0283198	0.293548	Cmas	protein_coding	cytidine monophosphate N-acetylneuraminic acid synthetase
ENSRNOG00000018650	0.121279	6.47267	4.80549	0.0283692	0.293678	Ap3m2	protein_coding	adaptor related protein complex 3 subunit mu 2
ENSRNOG00000066151	0.151824	6.42375	4.80411	0.0283918	0.293678	Fem1a	protein_coding	fem-1 homolog A
ENSRNOG00000054385	-0.359295	1.78925	4.80282	0.0284132	0.293678	Rhebl1	protein_coding	RHEB like 1
ENSRNOG00000057031	0.190573	6.34581	4.79794	0.0284939	0.294301	Six3	protein_coding	SIX homeobox 3
ENSRNOG00000000581	0.130021	5.39474	4.79558	0.0285328	0.294379	Cdc40	protein_coding	cell division cycle 40
ENSRNOG00000025787	0.466278	2.55368	4.79503	0.0285419	0.294379	Spag6l	protein_coding	sperm associated antigen 6-like
ENSRNOG00000027791	-0.154245	5.85176	4.79228	0.0285876	0.294641	AABR07015346.1	protein_coding	cytochrome c oxidase subunit VIIa polypeptide 2-like 2
ENSRNOG00000004959	0.157169	9.50848	4.78788	0.0286607	0.29476	Actr2	protein_coding	actin related protein 2
ENSRNOG00000000439	-0.479807	0.390023	4.78777	0.0286625	0.29476	Ager	protein_coding	advanced glycosylation end product-specific receptor
ENSRNOG00000000479	-0.407183	1.82531	4.7867	0.0286803	0.29476	Kifc1	protein_coding	kinesin family member C1
ENSRNOG00000020865	0.345558	1.61799	4.7836	0.028732	0.294986	Ano1	protein_coding	anoctamin 1
ENSRNOG00000063135	0.210126	3.83333	4.78175	0.0287628	0.294986	Gna13	protein_coding	G protein subunit alpha 13
ENSRNOG00000003070	-0.320625	2.54722	4.78133	0.0287698	0.294986	Pigl	protein_coding	phosphatidylinositol glycan anchor biosynthesis, class L
ENSRNOG00000008798	-0.588848	-0.199845	4.78051	0.0287836	0.294986	Pipox	protein_coding	pipecolic acid and sarcosine oxidase
ENSRNOG00000007387	-0.229292	6.08189	4.77375	0.0288967	0.295728	Per1	protein_coding	period circadian regulator 1
ENSRNOG00000036980	-0.475462	0.412016	4.76979	0.0289634	0.295988	Zgrf1	protein_coding	zinc finger, GRF-type containing 1
ENSRNOG00000071217	-0.403151	0.925085	4.76894	0.0289776	0.295988	Chek1	protein_coding	checkpoint kinase 1
ENSRNOG00000000066	0.174217	4.38776	4.76741	0.0290034	0.295988	Fbxo28	protein_coding	F-box protein 28
ENSRNOG00000025408	-0.578831	0.284033	4.76603	0.0290267	0.295988	Dux4	protein_coding	double homeobox 4
ENSRNOG00000022386	-0.28402	7.08791	4.76551	0.0290354	0.295988	Opalin	protein_coding	oligodendrocytic myelin paranodal and inner loop protein
ENSRNOG00000055408	0.21842	3.37774	4.76486	0.0290464	0.295988	Gcat	protein_coding	glycine C-acetyltransferase
ENSRNOG00000012346	-0.180718	7.31269	4.76338	0.0290714	0.295988	Epb41l2	protein_coding	erythrocyte membrane protein band 4.1-like 2
ENSRNOG00000003686	0.144454	5.55039	4.75849	0.0291541	0.295988	Tbl1x	protein_coding	transducin (beta)-like 1 X-linked
ENSRNOG00000068327	-0.168785	4.74949	4.75805	0.0291616	0.295988	Pdcd5	protein_coding	programmed cell death 5
ENSRNOG00000000841	-0.147446	6.85291	4.75747	0.0291714	0.295988	Ddx39b	protein_coding	DExD-box helicase 39B
ENSRNOG00000057367	-0.142163	8.63587	4.75619	0.029193	0.295988	Glud1	protein_coding	glutamate dehydrogenase 1
ENSRNOG00000012073	0.194386	4.00487	4.75557	0.0292037	0.295988	Abhd14b	protein_coding	abhydrolase domain containing 14b
ENSRNOG00000013331	0.120359	8.56877	4.75534	0.0292075	0.295988	Sdha	protein_coding	succinate dehydrogenase complex flavoprotein subunit A
ENSRNOG00000006608	0.140641	4.85622	4.75142	0.0292742	0.296299	Tmem70	protein_coding	transmembrane protein 70
ENSRNOG00000019656	-0.224259	4.25222	4.75113	0.029279	0.296299	Btd	protein_coding	biotinidase
ENSRNOG00000049982	0.192906	4.01252	4.7499	0.0293	0.296306	Pex26	protein_coding	peroxisomal biogenesis factor 26
ENSRNOG00000015503	0.155155	5.79227	4.74845	0.0293247	0.296349	Otud7a	protein_coding	OTU deubiquitinase 7A
ENSRNOG00000003707	-0.15742	6.78612	4.744	0.0294007	0.296781	Zmym3	protein_coding	zinc finger MYM-type containing 3
ENSRNOG00000004292	-0.16133	5.48902	4.74187	0.0294371	0.296781	Sptssa	protein_coding	serine palmitoyltransferase, small subunit A
ENSRNOG00000029510	-0.14229	7.28853	4.74172	0.0294396	0.296781	Plxnb1	protein_coding	plexin B1
ENSRNOG00000011758	-0.337305	1.65473	4.7405	0.0294605	0.296781	Fkbp7	protein_coding	FKBP prolyl isomerase 7
ENSRNOG00000030069	-0.213551	3.7033	4.7391	0.0294845	0.296781	Faim	protein_coding	Fas apoptotic inhibitory molecule
ENSRNOG00000014650	-0.162231	4.66377	4.73877	0.0294901	0.296781	Sema4g	protein_coding	semaphorin 4G
ENSRNOG00000000851	0.129712	7.85736	4.73466	0.0295606	0.29713	Bag6	protein_coding	BAG cochaperone 6
ENSRNOG00000018791	-0.159563	4.7939	4.73437	0.0295657	0.29713	Dnlz	protein_coding	DNL-type zinc finger
ENSRNOG00000027513	-0.241635	4.38367	4.73167	0.0296121	0.297297	Rtel1	protein_coding	regulator of telomere elongation helicase 1
ENSRNOG00000054446	-0.153567	6.10563	4.73102	0.0296233	0.297297	Sltm	protein_coding	SAFB-like, transcription modulator
ENSRNOG00000003544	-0.71416	-0.178472	4.72881	0.0296614	0.297341	Tbx4	protein_coding	T-box transcription factor 4
ENSRNOG00000018267	-0.301166	2.31143	4.7284	0.0296685	0.297341	B3gnt7	protein_coding	UDP-GlcNAc:betaGal beta-1,3-N-acetylglucosaminyltransferase 7
ENSRNOG00000018668	0.157227	7.46018	4.72529	0.0297222	0.297556	Glg1	protein_coding	golgi glycoprotein 1
ENSRNOG00000024661	-0.198394	4.33862	4.72456	0.0297348	0.297556	Jpt2	protein_coding	Jupiter microtubule associated homolog 2
ENSRNOG00000048205	0.138447	6.92054	4.72169	0.0297845	0.297556	Ube2h	protein_coding	ubiquitin-conjugating enzyme E2H
ENSRNOG00000052305	-0.13445	5.21281	4.72111	0.0297945	0.297556	Cnot10	protein_coding	CCR4-NOT transcription complex, subunit 10
ENSRNOG00000016800	-0.204329	4.94659	4.72092	0.0297978	0.297556	Ss18	protein_coding	SS18 subunit of BAF chromatin remodeling complex
ENSRNOG00000012502	0.239868	3.98651	4.72005	0.029813	0.297556	Stk17b	protein_coding	serine/threonine kinase 17b
ENSRNOG00000005158	-0.404508	1.37049	4.7179	0.0298502	0.297565	Slc24a5	protein_coding	solute carrier family 24 member 5
ENSRNOG00000050231	-0.192692	6.02545	4.71763	0.0298548	0.297565	Gng12	protein_coding	G protein subunit gamma 12
ENSRNOG00000017226	0.647405	1.30123	4.71608	0.0298819	0.29763	Slc2a4	protein_coding	solute carrier family 2 member 4
ENSRNOG00000062521	-0.199814	6.76567	4.71351	0.0299265	0.297695	Gtpbp6	protein_coding	GTP binding protein 6 (putative)
ENSRNOG00000018089	-0.207402	3.48535	4.71258	0.0299427	0.297695	Sra1	protein_coding	steroid receptor RNA activator 1
ENSRNOG00000001296	-0.266541	3.67491	4.71049	0.0299791	0.297695	P2rx7	protein_coding	purinergic receptor P2X 7
ENSRNOG00000000974	0.226171	4.59886	4.71019	0.0299843	0.297695	Zfp358	protein_coding	zinc finger protein 358
ENSRNOG00000023951	0.212547	5.06966	4.70982	0.0299909	0.297695	Tbc1d30	protein_coding	TBC1 domain family, member 30
ENSRNOG00000049937	0.185229	5.61526	4.70746	0.0300321	0.2979	Pdxk	protein_coding	pyridoxal kinase
ENSRNOG00000028627	-0.361699	1.80196	4.70437	0.030086	0.298231	Hmcn1	protein_coding	hemicentin 1
ENSRNOG00000020853	0.13587	7.44985	4.70051	0.0301537	0.298543	Scap	protein_coding	SREBF chaperone
ENSRNOG00000065120	-0.408085	0.762663	4.70004	0.0301619	0.298543		protein_coding	60 kDa heat shock protein, mitochondrial pseudogene
ENSRNOG00000064933	0.213963	5.77299	4.69906	0.0301791	0.298543	Kcnj2	protein_coding	potassium inwardly-rectifying channel, subfamily J, member 2
ENSRNOG00000006718	-0.167398	5.7332	4.69499	0.0302508	0.299043	Rbm33	protein_coding	RNA binding motif protein 33
ENSRNOG00000003553	-0.2952	3.25132	4.69385	0.0302708	0.299043	Efemp1	protein_coding	EGF containing fibulin extracellular matrix protein 1
ENSRNOG00000066548	0.39124	1.26198	4.69254	0.0302938	0.299066	Rnf113a1	protein_coding	ring finger protein 113A1
ENSRNOG00000007628	0.340362	6.27332	4.68921	0.0303527	0.299444	Ptp4a3	protein_coding	protein tyrosine phosphatase 4A3
ENSRNOG00000064362	0.234388	4.95473	4.68533	0.0304212	0.299916	Efnb2	protein_coding	ephrin B2
ENSRNOG00000018784	0.141004	9.00941	4.68113	0.0304957	0.300262	Jph3	protein_coding	junctophilin 3
ENSRNOG00000024543	-0.279537	2.64963	4.68031	0.0305102	0.300262	Mfsd4b	protein_coding	major facilitator superfamily domain containing 4B
ENSRNOG00000022635	0.198341	7.52642	4.67986	0.0305183	0.300262	Dlg2	protein_coding	discs large MAGUK scaffold protein 2
ENSRNOG00000008178	0.182289	5.17496	4.67701	0.0305689	0.300448	Nxn	protein_coding	nucleoredoxin
ENSRNOG00000013662	-0.515529	-0.133659	4.67647	0.0305786	0.300448	Erich6	protein_coding	glutamate-rich 6
ENSRNOG00000048004	0.249903	4.23018	4.67439	0.0306156	0.300609	Garem2	protein_coding	GRB2 associated regulator of MAPK1 subtype 2
ENSRNOG00000025418	-0.122309	5.15043	4.67034	0.0306879	0.301039	Armc9	protein_coding	armadillo repeat containing 9
ENSRNOG00000008291	-0.323978	2.20519	4.66961	0.030701	0.301039	Thumpd2	protein_coding	THUMP domain containing 2
ENSRNOG00000001859	-0.236604	3.80596	4.66511	0.0307815	0.301626	Sdf2l1	protein_coding	stromal cell-derived factor 2-like 1
ENSRNOG00000003121	0.146892	6.32439	4.66186	0.0308397	0.301982	Rtn4rl1	protein_coding	reticulon 4 receptor-like 1
ENSRNOG00000013267	-0.36858	2.11782	4.66076	0.0308595	0.301982	Helz2	protein_coding	helicase with zinc finger 2
ENSRNOG00000007799	-0.274666	3.66332	4.65632	0.0309394	0.302405	Fam151a	protein_coding	family with sequence similarity 151, member A
ENSRNOG00000009039	0.136928	6.05146	4.65605	0.0309443	0.302405	Trappc12	protein_coding	trafficking protein particle complex subunit 12
ENSRNOG00000020369	-0.34779	3.06811	4.65402	0.0309809	0.302558	Igf2	protein_coding	insulin-like growth factor 2
ENSRNOG00000003835	0.156977	6.11687	4.65287	0.0310017	0.302558	Slc43a2	protein_coding	solute carrier family 43 member 2
ENSRNOG00000008214	-0.182069	5.905	4.646	0.0311259	0.303402	Fbxo9	protein_coding	f-box protein 9
ENSRNOG00000011716	0.433813	3.02207	4.64578	0.03113	0.303402	Degs2	protein_coding	delta(4)-desaturase, sphingolipid 2
ENSRNOG00000006779	-0.206696	4.6108	4.6394	0.0312459	0.304328	Crot	protein_coding	carnitine O-octanoyltransferase
ENSRNOG00000026944	-0.402855	1.74963	4.63813	0.0312691	0.304349	Gpr150	protein_coding	G protein-coupled receptor 150
ENSRNOG00000063150	0.339615	2.86874	4.63507	0.0313248	0.304615	Rab42	protein_coding	RAB42, member RAS oncogene family
ENSRNOG00000013624	-0.350731	1.53095	4.63434	0.0313383	0.304615	Uevld	protein_coding	UEV and lactate/malate dehyrogenase domains
ENSRNOG00000009886	0.260069	3.90085	4.63308	0.0313613	0.304634	Fkbp14	protein_coding	FKBP prolyl isomerase 14
ENSRNOG00000010905	0.234143	4.33998	4.63071	0.0314045	0.304787	Dlx5	protein_coding	distal-less homeobox 5
ENSRNOG00000039249	0.347296	1.46775	4.62992	0.031419	0.304787	Rpl31l4	protein_coding	ribosomal protein L31-like 4
ENSRNOG00000008656	-0.240313	7.60758	4.6248	0.031513	0.305495	Snca	protein_coding	synuclein alpha
ENSRNOG00000012141	-0.413987	0.961325	4.61727	0.0316516	0.30642	Xrcc3	protein_coding	X-ray repair cross complementing 3
ENSRNOG00000020778	0.188652	5.53427	4.61591	0.0316767	0.30642	Chrnb2	protein_coding	cholinergic receptor nicotinic beta 2 subunit
ENSRNOG00000017286	-0.246738	3.57185	4.61504	0.0316928	0.30642	Ephx2	protein_coding	epoxide hydrolase 2
ENSRNOG00000007053	-0.24632	2.30893	4.61308	0.031729	0.306434	Med7	protein_coding	mediator complex subunit 7
ENSRNOG00000014832	-0.18797	3.81409	4.61268	0.0317364	0.306434	Mapkapk3	protein_coding	MAPK activated protein kinase 3
ENSRNOG00000009471	-0.402635	1.13023	4.60982	0.0317893	0.30674	Epsti1	protein_coding	epithelial stromal interaction 1
ENSRNOG00000064721	0.155752	5.12257	4.6075	0.0318324	0.306799	Rgmb	protein_coding	repulsive guidance molecule BMP co-receptor b
ENSRNOG00000015365	-0.460451	1.05798	4.60722	0.0318376	0.306799	Col4a3	protein_coding	collagen type IV alpha 3 chain
ENSRNOG00000020552	-0.225277	3.08732	4.60027	0.0319669	0.30784	Fosl1	protein_coding	FOS like 1, AP-1 transcription factor subunit
ENSRNOG00000013994	-0.308382	1.91644	4.5976	0.0320167	0.307967	Enpp1	protein_coding	ectonucleotide pyrophosphatase/phosphodiesterase 1
ENSRNOG00000008797	0.124249	8.70348	4.59729	0.0320225	0.307967	Tmpo	protein_coding	thymopoietin
ENSRNOG00000020585	-0.390644	0.78207	4.59453	0.0320741	0.308259	Tbxa2r	protein_coding	thromboxane A2 receptor
ENSRNOG00000019677	-0.263753	2.91918	4.59178	0.0321256	0.308404	Arid3b	protein_coding	AT-rich interaction domain 3B
ENSRNOG00000012584	-0.251353	2.97829	4.59146	0.0321316	0.308404	Aamdc	protein_coding	adipogenesis associated, Mth938 domain containing
ENSRNOG00000000931	-0.173794	4.9009	4.58347	0.0322817	0.30964	Sfswap	protein_coding	splicing factor SWAP
ENSRNOG00000066919	-0.273931	2.20159	4.58047	0.0323383	0.309776	H2bu1	protein_coding	H2B.U histone 1
ENSRNOG00000007894	-0.261214	4.89566	4.58046	0.0323385	0.309776	Mpdz	protein_coding	multiple PDZ domain crumbs cell polarity complex component
ENSRNOG00000007346	0.171751	5.41735	4.5791	0.0323642	0.309817	Tamalin	protein_coding	trafficking regulator and scaffold protein tamalin
ENSRNOG00000021298	0.125618	6.73812	4.5763	0.0324171	0.31012	Dstyk	protein_coding	dual serine/threonine and tyrosine protein kinase
ENSRNOG00000029450	-0.171307	8.64061	4.57166	0.032505	0.310755	Adgrb1	protein_coding	adhesion G protein-coupled receptor B1
ENSRNOG00000032825	-0.211672	5.53138	4.56746	0.0325848	0.310869	Rpl30	protein_coding	ribosomal protein L30
ENSRNOG00000020946	-0.171564	4.33399	4.56692	0.0325952	0.310869	Ccdc12	protein_coding	coiled-coil domain containing 12
ENSRNOG00000007979	0.130875	5.10051	4.5669	0.0325956	0.310869	Phospho2	protein_coding	phosphatase, orphan 2
ENSRNOG00000012988	-0.186693	6.06113	4.56653	0.0326025	0.310869	Lix1	protein_coding	limb and CNS expressed 1
ENSRNOG00000057740	0.28374	2.04389	4.55882	0.0327496	0.312067	Ccdc148	protein_coding	coiled-coil domain containing 148
ENSRNOG00000005515	0.203344	6.04103	4.55548	0.0328135	0.312451	Rhbdl3	protein_coding	rhomboid like 3
ENSRNOG00000001575	-0.481623	2.40097	4.55447	0.0328329	0.312451	Grik1	protein_coding	glutamate ionotropic receptor kainate type subunit 1
ENSRNOG00000017220	-0.250256	3.35311	4.55223	0.0328759	0.312545	Tcirg1	protein_coding	T-cell immune regulator 1, ATPase H+ transporting V0 subunit A3
ENSRNOG00000010253	0.684545	-0.0459668	4.55171	0.0328859	0.312545	Cd163	protein_coding	CD163 molecule
ENSRNOG00000004372	0.319219	2.00283	4.54789	0.0329594	0.312839	Cbln4	protein_coding	cerebellin 4 precursor
ENSRNOG00000030862	0.175367	6.51532	4.54786	0.0329599	0.312839	Atp6v1h	protein_coding	ATPase H+ transporting V1 subunit H
ENSRNOG00000017642	-0.151159	6.27739	4.54519	0.0330113	0.313113	Acbd5	protein_coding	acyl-CoA binding domain containing 5
ENSRNOG00000020557	-0.299246	3.13596	4.54413	0.0330318	0.313113	Ryr1	protein_coding	ryanodine receptor 1
ENSRNOG00000039417	0.133106	6.76535	4.54058	0.0331004	0.313539	Dda1	protein_coding	DET1 and DDB1 associated 1
ENSRNOG00000027801	0.40275	0.693941	4.53956	0.03312	0.313539	Zpbp	protein_coding	zona pellucida binding protein
ENSRNOG00000045524	0.131585	6.23099	4.53822	0.033146	0.313581	Slc39a3	protein_coding	solute carrier family 39 member 3
ENSRNOG00000022764	-0.245135	6.11051	4.53682	0.0331733	0.313634	Evi2a	protein_coding	ecotropic viral integration site 2A
ENSRNOG00000050381	-0.174205	4.44869	4.53095	0.0332872	0.314367	Dus3l	protein_coding	dihydrouridine synthase 3-like
ENSRNOG00000049511	-0.187787	6.29367	4.5306	0.033294	0.314367	Safb2	protein_coding	scaffold attachment factor B2
ENSRNOG00000010447	0.149344	5.94522	4.527	0.033364	0.314823	Tmod2	protein_coding	tropomodulin 2
ENSRNOG00000019328	-0.158626	6.04156	4.52505	0.0334021	0.314978	Phgdh	protein_coding	phosphoglycerate dehydrogenase
ENSRNOG00000010566	-0.297335	2.569	4.52139	0.0334736	0.315447	Cep44	protein_coding	centrosomal protein 44
ENSRNOG00000036834	-0.351793	2.44058	4.51697	0.0335603	0.316059	Gpr84	protein_coding	G protein-coupled receptor 84
ENSRNOG00000003562	-0.217678	5.86484	4.51504	0.033598	0.316124	Susd4	protein_coding	sushi domain containing 4
ENSRNOG00000016725	0.183866	5.8708	4.5144	0.0336107	0.316124	Elp1	protein_coding	elongator acetyltransferase complex subunit 1
ENSRNOG00000034102	-0.391706	4.20028	4.51168	0.0336641	0.316268	Plk5	protein_coding	polo-like kinase 5
ENSRNOG00000043375	-0.879913	-0.612669	4.51123	0.033673	0.316268	Tmigd3	protein_coding	transmembrane and immunoglobulin domain containing 3
ENSRNOG00000004155	0.258653	5.32148	4.50899	0.0337172	0.316268	Samd14	protein_coding	sterile alpha motif domain containing 14
ENSRNOG00000064511	0.455114	0.539431	4.50844	0.0337279	0.316268	Ankfn1	protein_coding	ankyrin-repeat and fibronectin type III domain containing 1
ENSRNOG00000004344	0.124526	5.68299	4.50776	0.0337414	0.316268	Zdhhc3	protein_coding	zinc finger DHHC-type palmitoyltransferase 3
ENSRNOG00000006934	0.144336	7.17892	4.50698	0.0337568	0.316268	Acvr1b	protein_coding	activin A receptor type 1B
ENSRNOG00000045553	0.323788	1.96585	4.50434	0.0338089	0.316359	Proser2	protein_coding	proline and serine rich 2
ENSRNOG00000026186	-0.23227	3.77174	4.50407	0.0338144	0.316359	Syde2	protein_coding	synapse defective Rho GTPase homolog 2
ENSRNOG00000007883	-0.167961	4.1621	4.50195	0.0338563	0.316359	Timm10	protein_coding	translocase of inner mitochondrial membrane 10
ENSRNOG00000058434	-0.332127	2.75535	4.50172	0.0338607	0.316359	Cfap99	protein_coding	cilia and flagella associated protein 99
ENSRNOG00000019776	-0.181713	5.75321	4.50098	0.0338754	0.316359	Sh3gl3	protein_coding	SH3 domain containing GRB2 like 3, endophilin A3
ENSRNOG00000062679	-0.744421	-0.585305	4.4954	0.0339861	0.317168	Akr1c13	protein_coding	aldo-keto reductase family 1, member C13
ENSRNOG00000008758	-0.454362	1.14056	4.49158	0.0340621	0.317168	Tspan18	protein_coding	tetraspanin 18
ENSRNOG00000020497	-0.128197	6.31483	4.49101	0.0340735	0.317168	Plekha1	protein_coding	pleckstrin homology domain containing A1
ENSRNOG00000012181	0.260801	5.49287	4.4902	0.0340897	0.317168	Lpl	protein_coding	lipoprotein lipase
ENSRNOG00000021438	0.237164	2.99257	4.48956	0.0341024	0.317168	Tuba1c	protein_coding	tubulin, alpha 1C
ENSRNOG00000024849	-0.156703	4.47184	4.48894	0.0341149	0.317168	Tor1aip2	protein_coding	torsin 1A interacting protein 2
ENSRNOG00000033280	0.152305	8.50302	4.48758	0.0341419	0.317192	Pam	protein_coding	peptidylglycine alpha-amidating monooxygenase
ENSRNOG00000024945	-0.170472	5.61624	4.48621	0.0341694	0.317192	Dusp18	protein_coding	dual specificity phosphatase 18
ENSRNOG00000017087	0.161737	5.27137	4.48484	0.0341968	0.317192	Man1c1	protein_coding	mannosidase, alpha, class 1C, member 1
ENSRNOG00000007793	0.150373	5.30392	4.48014	0.0342909	0.317663	Pnrc1	protein_coding	proline-rich nuclear receptor coactivator 1
ENSRNOG00000043114	-0.164276	4.73245	4.47616	0.0343708	0.317663	Tomm7	protein_coding	translocase of outer mitochondrial membrane 7
ENSRNOG00000048577	0.195997	3.80032	4.47611	0.0343719	0.317663	Zfp955a	protein_coding	zinc finger protein 955A
ENSRNOG00000018564	0.215243	4.47743	4.47611	0.0343719	0.317663	Nup93	protein_coding	nucleoporin 93
ENSRNOG00000021237	-0.1551	6.86849	4.4743	0.0344084	0.317663	Dnaaf9	protein_coding	dynein axonemal assembly factor 9
ENSRNOG00000016177	0.227278	5.67589	4.47401	0.0344142	0.317663	Scara3	protein_coding	scavenger receptor class A, member 3
ENSRNOG00000019372	0.178294	6.85641	4.47323	0.0344298	0.317663	Pc	protein_coding	pyruvate carboxylase
ENSRNOG00000006025	0.390789	0.892248	4.47319	0.0344307	0.317663	Lamb3	protein_coding	laminin subunit beta 3
ENSRNOG00000023828	-0.430271	1.54982	4.47012	0.0344926	0.318033	BC024139	protein_coding	similar to dystonin isoform 1
ENSRNOG00000069581	-0.157899	5.7554	4.46871	0.0345211	0.318094	Rpl22	protein_coding	ribosomal protein L22
ENSRNOG00000007955	0.318788	4.00256	4.46586	0.0345788	0.318423	Timp4	protein_coding	TIMP metallopeptidase inhibitor 4
ENSRNOG00000001440	0.125757	7.49866	4.46389	0.0346187	0.318459	Mdh2	protein_coding	malate dehydrogenase 2
ENSRNOG00000003338	-0.210207	5.20314	4.4635	0.0346266	0.318459	Pmp22	protein_coding	peripheral myelin protein 22
ENSRNOG00000014029	0.235464	7.87496	4.46128	0.0346714	0.318585	Klhl13	protein_coding	kelch-like family member 13
ENSRNOG00000016603	0.141455	6.83287	4.46066	0.0346841	0.318585	Rtn2	protein_coding	reticulon 2
ENSRNOG00000036572	-0.32523	2.23155	4.45864	0.0347251	0.31876	Sfxn4	protein_coding	sideroflexin 4
ENSRNOG00000011427	-0.236773	5.0513	4.45427	0.0348141	0.319284	Hr	protein_coding	HR, lysine demethylase and nuclear receptor corepressor
ENSRNOG00000006328	0.208613	5.73239	4.45286	0.0348428	0.319284	Wwp1	protein_coding	WW domain containing E3 ubiquitin protein ligase 1
ENSRNOG00000066047	-0.27227	4.98929	4.44973	0.0349067	0.319284	Rpl38	protein_coding	ribosomal protein L38
ENSRNOG00000025889	-0.599156	1.945	4.44617	0.0349796	0.319284	Gnas	protein_coding	GNAS complex locus
ENSRNOG00000017671	-0.199425	5.58692	4.44409	0.0350223	0.319284	Rasa3	protein_coding	RAS p21 protein activator 3
ENSRNOG00000001297	-0.195035	5.66026	4.4431	0.0350425	0.319284	Prmt2	protein_coding	protein arginine methyltransferase 2
ENSRNOG00000013516	-0.140308	7.31875	4.442	0.0350651	0.319284	Sf3b1	protein_coding	splicing factor 3b, subunit 1
ENSRNOG00000029986	0.146516	4.68029	4.4389	0.0351289	0.319284	Insr	protein_coding	insulin receptor
ENSRNOG00000005486	-0.14515	5.29498	4.43838	0.0351396	0.319284	Phf20l1	protein_coding	PHD finger protein 20-like 1
ENSRNOG00000021155	0.504418	2.40682	4.43806	0.0351462	0.319284	Ctsk	protein_coding	cathepsin K
ENSRNOG00000018761	0.132562	7.46077	4.43748	0.0351581	0.319284	Eif3c	protein_coding	eukaryotic translation initiation factor 3, subunit C
ENSRNOG00000060435	-0.366486	1.93351	4.43729	0.0351619	0.319284	Kcnq4	protein_coding	potassium voltage-gated channel subfamily Q member 4
ENSRNOG00000012207	-0.175242	9.17279	4.43726	0.0351626	0.319284	Dst	protein_coding	dystonin
ENSRNOG00000046955	0.121424	8.9407	4.43722	0.0351635	0.319284	Cbx6	protein_coding	chromobox 6
ENSRNOG00000028323	-0.188537	4.65968	4.43693	0.0351695	0.319284	Dhrsx	protein_coding	dehydrogenase/reductase X-linked
ENSRNOG00000043267	0.246538	2.55093	4.43692	0.0351696	0.319284	Mrm2	protein_coding	mitochondrial rRNA methyltransferase 2
ENSRNOG00000020115	-0.202075	4.31742	4.43652	0.0351779	0.319284	Ilkap	protein_coding	ILK associated serine/threonine phosphatase
ENSRNOG00000012962	-0.167639	4.42973	4.43473	0.0352147	0.319418	Nudt16	protein_coding	nudix hydrolase 16
ENSRNOG00000000866	-0.150787	5.37257	4.43359	0.0352382	0.319432		protein_coding	RNA binding motif protein, X chromosome
ENSRNOG00000034233	-0.145974	6.41923	4.43129	0.0352858	0.319663	Fyttd1	protein_coding	forty-two-three domain containing 1
ENSRNOG00000015249	-0.196943	4.11184	4.42962	0.0353205	0.319778	Taf8	protein_coding	TATA-box binding protein associated factor 8
ENSRNOG00000061238	-0.567415	-0.0873215	4.42715	0.0353715	0.320041	Wnt10b	protein_coding	Wnt family member 10B
ENSRNOG00000056678	-0.158652	4.91712	4.42471	0.035422	0.320298	Nckap5l	protein_coding	NCK-associated protein 5-like
ENSRNOG00000021316	-0.309632	3.97451	4.42314	0.0354548	0.320394	Tmem98	protein_coding	transmembrane protein 98
ENSRNOG00000049497	0.139728	6.04237	4.4207	0.0355054	0.320461	Eif6	protein_coding	eukaryotic translation initiation factor 6
ENSRNOG00000019031	-0.281246	3.65975	4.42066	0.0355063	0.320461	Neu4	protein_coding	neuraminidase 4
ENSRNOG00000015655	0.179308	6.38678	4.41643	0.0355945	0.321058	Ptgfrn	protein_coding	prostaglandin F2 receptor inhibitor
ENSRNOG00000010105	0.573176	0.996999	4.4143	0.0356388	0.321258	S100a11	protein_coding	S100 calcium binding protein A11
ENSRNOG00000006075	-0.133068	8.05601	4.41212	0.0356844	0.321411	Fez1	protein_coding	fasciculation and elongation protein zeta 1
ENSRNOG00000006857	0.298016	2.62188	4.41002	0.0357285	0.321411	Ndnf	protein_coding	neuron-derived neurotrophic factor
ENSRNOG00000002339	-0.161666	6.0539	4.40963	0.0357366	0.321411	Mark1	protein_coding	microtubule affinity regulating kinase 1
ENSRNOG00000008837	0.206354	4.59086	4.40926	0.0357443	0.321411	Ass1	protein_coding	argininosuccinate synthase 1
ENSRNOG00000004133	0.400481	1.30471	4.40619	0.0358088	0.321616	Slc7a3	protein_coding	solute carrier family 7 (cationic amino acid transporter, y+ system), member 3
ENSRNOG00000015036	0.499082	4.94649	4.40606	0.0358114	0.321616	Ccn2	protein_coding	cellular communication network factor 2
ENSRNOG00000005159	0.315034	4.39436	4.40213	0.035894	0.321663	Fam135b	protein_coding	family with sequence similarity 135, member B
ENSRNOG00000024798	-0.300537	2.21559	4.40042	0.0359301	0.321663	Bora	protein_coding	bora, aurora kinase A activator
ENSRNOG00000019740	0.152673	6.25305	4.39999	0.0359391	0.321663	Hdgfl3	protein_coding	HDGF like 3
ENSRNOG00000013364	0.24193	3.02597	4.39973	0.0359446	0.321663	Hey2	protein_coding	hes-related family bHLH transcription factor with YRPW motif 2
ENSRNOG00000010733	0.117159	6.09573	4.39949	0.0359496	0.321663	Vps11	protein_coding	VPS11 core subunit of CORVET and HOPS complexes
ENSRNOG00000024479	0.159522	5.73221	4.39627	0.0360176	0.321936	Klhl34	protein_coding	kelch-like 34
ENSRNOG00000001086	-0.145411	4.85532	4.39487	0.0360473	0.321942	Vps37b	protein_coding	VPS37B subunit of ESCRT-I
ENSRNOG00000026528	-0.191379	4.55095	4.39205	0.0361068	0.321997	Mrps33	protein_coding	mitochondrial ribosomal protein S33
ENSRNOG00000014689	0.116734	7.71154	4.3916	0.0361163	0.321997	Zbtb4	protein_coding	zinc finger and BTB domain containing 4
ENSRNOG00000011879	-0.178407	6.0582	4.39045	0.0361407	0.321997	Nfat5	protein_coding	nuclear factor of activated T-cells 5
ENSRNOG00000047046	0.257792	2.91401	4.39039	0.036142	0.321997	Plin4	protein_coding	perilipin 4
ENSRNOG00000069271	-0.558494	1.99591	4.38802	0.0361923	0.322247	Ttn	protein_coding	titin
ENSRNOG00000019659	-0.25474	4.37873	4.38674	0.0362195	0.322291	Aspa	protein_coding	aspartoacylase
ENSRNOG00000008115	-0.27847	2.52514	4.38398	0.0362781	0.32251	Arhgap11a	protein_coding	Rho GTPase activating protein 11A
ENSRNOG00000001851	-0.21784	4.47725	4.38171	0.0363266	0.322651	Far2	protein_coding	fatty acyl CoA reductase 2
ENSRNOG00000032948	-0.233155	3.68161	4.3782	0.0364014	0.323055	Tyk2	protein_coding	tyrosine kinase 2
ENSRNOG00000020605	-0.262194	2.98354	4.37655	0.0364366	0.323055	Pstk	protein_coding	phosphoseryl-tRNA kinase
ENSRNOG00000005129	-0.141972	7.1733	4.37645	0.0364388	0.323055	Dtx3	protein_coding	deltex E3 ubiquitin ligase 3
ENSRNOG00000004362	0.232378	6.98108	4.37285	0.0365159	0.323458	Rps6ka5	protein_coding	ribosomal protein S6 kinase A5
ENSRNOG00000066618	-0.338957	2.17353	4.37185	0.0365374	0.323458	Sfxn2	protein_coding	sideroflexin 2
ENSRNOG00000020417	0.146139	7.25184	4.37121	0.0365511	0.323458	Gsk3a	protein_coding	glycogen synthase kinase 3 alpha
ENSRNOG00000008523	0.15796	4.45488	4.36734	0.0366342	0.323996	Faf1	protein_coding	Fas associated factor 1
ENSRNOG00000007416	0.218104	3.20884	4.36283	0.0367312	0.324656	Clp1	protein_coding	cleavage factor polyribonucleotide kinase subunit 1
ENSRNOG00000070112	-0.136474	4.90442	4.36151	0.0367596	0.32471	Knop1	protein_coding	lysine-rich nucleolar protein 1
ENSRNOG00000014218	0.201743	4.78021	4.35889	0.0368162	0.324971	Tmem25	protein_coding	transmembrane protein 25
ENSRNOG00000051528	-0.346838	1.19178	4.35808	0.0368339	0.324971	Ddx11	protein_coding	DEAD/H-box helicase 11
ENSRNOG00000050051	-0.183416	3.91134	4.35524	0.0368953	0.325315		protein_coding	peptidyl-prolyl cis/trans isomerase, NIMA-interacting, 4 (parvulin)
ENSRNOG00000033444	-0.51721	-0.0949202	4.35419	0.036918	0.325317	F10	protein_coding	coagulation factor X
ENSRNOG00000025160	0.240879	3.52934	4.35212	0.0369629	0.325365	Tlcd4	protein_coding	TLC domain containing 4
ENSRNOG00000059163	-0.32238	2.04563	4.35187	0.0369682	0.325365	AABR07069454.1	protein_coding	zinc finger protein 564-like
ENSRNOG00000018366	0.183185	8.09231	4.34697	0.0370748	0.326105	Cracdl	protein_coding	CRACD like
ENSRNOG00000032487	-0.251724	4.30589	4.34551	0.0371067	0.326112	Sts	protein_coding	steroid sulfatase
ENSRNOG00000016827	-0.155913	5.97406	4.34348	0.0371509	0.326112	Slc38a3	protein_coding	solute carrier family 38, member 3
ENSRNOG00000042960	-0.186829	5.62376	4.34332	0.0371543	0.326112	Rgcc	protein_coding	regulator of cell cycle
ENSRNOG00000026306	-0.579667	-0.109888	4.34282	0.0371654	0.326112	Clec5a	protein_coding	C-type lectin domain containing 5A
ENSRNOG00000019332	-0.171822	5.01789	4.33942	0.0372397	0.326567	Gtpbp2	protein_coding	GTP binding protein 2
ENSRNOG00000001410	-0.178729	5.28352	4.33752	0.0372812	0.326595	Gigyf1	protein_coding	GRB10 interacting GYF protein 1
ENSRNOG00000043304	0.393085	4.22792	4.33721	0.0372879	0.326595	Apcdd1	protein_coding	APC down-regulated 1
ENSRNOG00000018518	-0.164696	4.08876	4.33327	0.0373744	0.327155	AABR07005779.1	protein_coding	proline rich 14
ENSRNOG00000008210	0.269069	3.14503	4.33026	0.0374406	0.327433	Ky	protein_coding	kyphoscoliosis peptidase
ENSRNOG00000013190	-0.172633	5.12847	4.32978	0.0374512	0.327433	Rnaset2	protein_coding	ribonuclease T2
ENSRNOG00000047473	0.276262	3.05368	4.32742	0.037503	0.327526	Dchs2	protein_coding	protocadherin-16-like
ENSRNOG00000020579	-0.622625	0.599136	4.32707	0.0375107	0.327526	Col7a1	protein_coding	collagen type VII alpha 1 chain
ENSRNOG00000018937	0.189725	7.0043	4.32622	0.0375295	0.327526	Gstm2	protein_coding	glutathione S-transferase mu 2
ENSRNOG00000002053	-0.255603	4.82384	4.32325	0.0375951	0.327839	Fras1	protein_coding	Fraser extracellular matrix complex subunit 1
ENSRNOG00000059579	0.1583	6.21062	4.32255	0.0376105	0.327839	Gpt2	protein_coding	glutamic--pyruvic transaminase 2
ENSRNOG00000000307	-0.365205	2.18254	4.3191	0.0376868	0.32811	Mical1	protein_coding	microtubule associated monooxygenase, calponin and LIM domain containing 1
ENSRNOG00000015118	0.189633	4.22146	4.31781	0.0377154	0.328163	Cpped1	protein_coding	calcineurin-like phosphoesterase domain containing 1
ENSRNOG00000059572	0.150927	5.97482	4.31571	0.0377619	0.328269	Tsen34	protein_coding	tRNA splicing endonuclease subunit 34
ENSRNOG00000008747	-0.150534	6.18087	4.31522	0.0377729	0.328269	Plekha5	protein_coding	pleckstrin homology domain containing A5
ENSRNOG00000005413	-0.44497	0.976548	4.31407	0.0377985	0.328295	Creb3l1	protein_coding	cAMP responsive element binding protein 3-like 1
ENSRNOG00000011887	0.14248	8.27174	4.31168	0.0378515	0.328559	RGD1307929	protein_coding	similar to CG14967-PA
ENSRNOG00000002759	0.159786	4.52772	4.30646	0.0379678	0.329372	Lias	protein_coding	lipoic acid synthetase
ENSRNOG00000061213	-0.1671	4.88301	4.30331	0.0380382	0.329785	Mrps36	protein_coding	mitochondrial ribosomal protein S36
ENSRNOG00000008039	0.153201	5.08417	4.29901	0.0381346	0.330279	Cul5	protein_coding	cullin 5
ENSRNOG00000007532	-0.121966	5.86866	4.29874	0.0381406	0.330279	RGD1305178	protein_coding	similar to Hypothetical protein MGC11690
ENSRNOG00000054989	-0.574184	1.15793	4.2948	0.0382291	0.330848	Grhl1	protein_coding	grainyhead-like transcription factor 1
ENSRNOG00000005551	0.127104	5.97365	4.29263	0.038278	0.331074	Derl1	protein_coding	derlin 1
ENSRNOG00000008170	0.512802	0.316438	4.28788	0.038385	0.331743	Jph2	protein_coding	junctophilin 2
ENSRNOG00000020518	0.128425	6.60898	4.28581	0.0384317	0.331743	Fam189b	protein_coding	family with sequence similarity 189, member B
ENSRNOG00000023937	-0.462365	1.19903	4.28451	0.0384612	0.331743	Slc49a3	protein_coding	solute carrier family 49 member 3
ENSRNOG00000033940	0.452554	3.78353	4.28352	0.0384835	0.331743	Adgrl4	protein_coding	adhesion G protein-coupled receptor L4
ENSRNOG00000001129	0.140993	6.65026	4.28094	0.0385419	0.331743	Fbxo21	protein_coding	F-box protein 21
ENSRNOG00000016525	-0.397351	1.27724	4.28062	0.0385492	0.331743	Susd3	protein_coding	sushi domain containing 3
ENSRNOG00000027480	0.453792	0.089747	4.28023	0.0385582	0.331743	Tmem116	protein_coding	transmembrane protein 116
ENSRNOG00000027002	-0.217075	6.10267	4.27933	0.0385786	0.331743	Mast4	protein_coding	microtubule associated serine/threonine kinase family member 4
ENSRNOG00000008628	0.155859	5.26155	4.27924	0.0385807	0.331743	Ica1	protein_coding	islet cell autoantigen 1
ENSRNOG00000039754	-0.23396	2.61098	4.2791	0.0385837	0.331743	Rab7b	protein_coding	Rab7b, member RAS oncogene family
ENSRNOG00000005533	-0.297402	1.68638	4.27699	0.0386317	0.331958	1700067K01Rik	protein_coding	RIKEN cDNA 1700067K01 gene
ENSRNOG00000004556	0.131611	6.19991	4.26835	0.0388287	0.333454	Dcaf5	protein_coding	DDB1 and CUL4 associated factor 5
ENSRNOG00000028017	0.130658	5.40096	4.26687	0.0388624	0.333546	Tmem109	protein_coding	transmembrane protein 109
ENSRNOG00000009713	0.123277	6.05545	4.265	0.0389052	0.333716	Oxa1l	protein_coding	OXA1L, mitochondrial inner membrane protein
ENSRNOG00000013216	0.245611	2.50465	4.26107	0.0389954	0.334106	Usb1	protein_coding	U6 snRNA biogenesis phosphodiesterase 1
ENSRNOG00000033921	-0.350322	2.68071	4.26101	0.0389967	0.334106	Als2cl	protein_coding	ALS2 C-terminal like
ENSRNOG00000042848	-0.140525	6.15174	4.25834	0.0390581	0.334241	Jam2	protein_coding	junctional adhesion molecule 2
ENSRNOG00000038297	-0.220045	3.69082	4.25736	0.0390805	0.334241	Plekhd1	protein_coding	pleckstrin homology and coiled-coil domain containing D1
ENSRNOG00000015991	-0.183795	3.71005	4.25597	0.0391125	0.334241	Npr2	protein_coding	natriuretic peptide receptor 2
ENSRNOG00000059442	0.263211	3.25943	4.25539	0.039126	0.334241	Pde12	protein_coding	phosphodiesterase 12
ENSRNOG00000008851	0.132764	5.85558	4.25384	0.0391617	0.334241	Slc35b4	protein_coding	solute carrier family 35 member B4
ENSRNOG00000008822	0.165866	9.63839	4.25324	0.0391754	0.334241	Fkbp1a	protein_coding	FKBP prolyl isomerase 1A
ENSRNOG00000019423	-0.156777	5.97646	4.25147	0.0392165	0.334241	Dvl1	protein_coding	dishevelled segment polarity protein 1
ENSRNOG00000005874	-0.475482	1.87134	4.25128	0.0392207	0.334241	Tle2	protein_coding	TLE family member 2, transcriptional corepressor
ENSRNOG00000027410	-0.395833	1.42927	4.24955	0.0392607	0.334241	Ccdc125	protein_coding	coiled-coil domain containing 125
ENSRNOG00000060707	0.138516	5.74381	4.24834	0.0392887	0.334241	Atg2a	protein_coding	autophagy related 2A
ENSRNOG00000030199	0.177601	4.522	4.24322	0.0394073	0.335054	Tmem192	protein_coding	transmembrane protein 192
ENSRNOG00000008364	-0.138486	5.7483	4.24048	0.0394709	0.335066	Cat	protein_coding	catalase
ENSRNOG00000067416	0.222424	7.81992	4.23978	0.0394873	0.335066	Kcnd2	protein_coding	potassium voltage-gated channel subfamily D member 2
ENSRNOG00000029339	-0.232029	2.64077	4.23925	0.0394997	0.335066	Ndufs5	protein_coding	NADH:ubiquinone oxidoreductase subunit S5
ENSRNOG00000067387	0.142052	5.84876	4.23919	0.0395009	0.335066	Sbk1	protein_coding	SH3 domain binding kinase 1
ENSRNOG00000019005	-0.266696	4.13633	4.23642	0.0395654	0.335417	Pde8a	protein_coding	phosphodiesterase 8A
ENSRNOG00000005257	0.157994	6.88614	4.23452	0.0396097	0.335433	Prkaca	protein_coding	protein kinase cAMP-activated catalytic subunit alpha
ENSRNOG00000049531	-0.125632	6.66568	4.23229	0.039662	0.335433	Usp19	protein_coding	ubiquitin specific peptidase 19
ENSRNOG00000052549	0.197411	6.39151	4.23043	0.0397053	0.335433	Chga	protein_coding	chromogranin A
ENSRNOG00000005509	-0.1598	4.7885	4.22951	0.039727	0.335433	Pak5	protein_coding	p21 (RAC1) activated kinase 5
ENSRNOG00000017392	0.229444	2.66478	4.22882	0.039743	0.335433	Fgf2	protein_coding	fibroblast growth factor 2
ENSRNOG00000020150	-0.307317	1.66269	4.22843	0.0397521	0.335433	Il18bp	protein_coding	interleukin 18 binding protein
ENSRNOG00000007584	0.181844	4.40341	4.22517	0.0398287	0.335884	Ehd4	protein_coding	EH-domain containing 4
ENSRNOG00000012594	0.146738	5.08847	4.22117	0.0399227	0.336237	Sugt1	protein_coding	SGT1 homolog, MIS12 kinetochore complex assembly cochaperone
ENSRNOG00000047924	-0.422421	0.544836	4.2203	0.0399431	0.336237	Zbtb7c	protein_coding	zinc finger and BTB domain containing 7C
ENSRNOG00000033110	0.344315	1.79558	4.21996	0.0399511	0.336237	Svep1	protein_coding	sushi, von Willebrand factor type A, EGF and pentraxin domain containing 1
ENSRNOG00000008432	-0.224357	3.27321	4.21945	0.0399632	0.336237	Slc22a5	protein_coding	solute carrier family 22 member 5
ENSRNOG00000016306	-0.179538	5.42989	4.21792	0.0399992	0.336346	Adgrv1	protein_coding	adhesion G protein-coupled receptor V1
ENSRNOG00000011970	0.330523	3.66835	4.21398	0.0400921	0.336931	Tmem82	protein_coding	transmembrane protein 82
ENSRNOG00000019128	0.239296	3.00697	4.21238	0.04013	0.337055	St8sia4	protein_coding	ST8 alpha-N-acetyl-neuraminide alpha-2,8-sialyltransferase 4
ENSRNOG00000009005	0.931196	-0.862373	4.2099	0.0401887	0.337353	Slco2a1	protein_coding	solute carrier organic anion transporter family, member 2a1
ENSRNOG00000015145	0.153145	4.82028	4.20592	0.0402832	0.337951	Ppp6c	protein_coding	protein phosphatase 6, catalytic subunit
ENSRNOG00000040052	-0.651651	0.176878	4.20488	0.0403078	0.337962	RT1-M6-2	protein_coding	RT1 class I, locus M6, gene 2
ENSRNOG00000017422	0.114074	6.05397	4.20254	0.0403634	0.338016	Ambra1	protein_coding	autophagy and beclin 1 regulator 1
ENSRNOG00000023851	0.195609	3.71141	4.20238	0.0403673	0.338016	Igsf3	protein_coding	immunoglobulin superfamily, member 3
ENSRNOG00000052129	0.243571	6.30002	4.20167	0.0403841	0.338016	Nwd1	protein_coding	NACHT and WD repeat domain containing 1
ENSRNOG00000022709	-0.466117	0.698555	4.19476	0.0405491	0.339202	AABR07046657.1	protein_coding	similar to acyl-Coenzyme A binding domain containing 5
ENSRNOG00000020989	-0.282492	3.01202	4.1906	0.0406486	0.339838	Tm7sf2	protein_coding	transmembrane 7 superfamily member 2
ENSRNOG00000030232	0.129764	7.22125	4.18831	0.0407038	0.339951	Hacd3	protein_coding	3-hydroxyacyl-CoA dehydratase 3
ENSRNOG00000012616	-0.181295	7.30128	4.18809	0.040709	0.339951	Ppt1	protein_coding	palmitoyl-protein thioesterase 1
ENSRNOG00000015796	0.171853	4.1272	4.18594	0.0407606	0.340187	Msh2	protein_coding	mutS homolog 2
ENSRNOG00000006231	0.237383	4.71974	4.18288	0.0408343	0.340415	Ptpro	protein_coding	protein tyrosine phosphatase, receptor type, O
ENSRNOG00000006674	0.35826	1.30816	4.18238	0.0408464	0.340415	Rflnb	protein_coding	refilin B
ENSRNOG00000020667	0.15977	5.39002	4.18119	0.0408751	0.340415	Shisa5	protein_coding	shisa family member 5
ENSRNOG00000007665	0.149539	5.60278	4.17423	0.0410431	0.341564	Cse1l	protein_coding	chromosome segregation 1 like
ENSRNOG00000017241	0.137423	6.40665	4.17169	0.0411047	0.341684	Dpcd	protein_coding	deleted in primary ciliary dyskinesia
ENSRNOG00000006990	0.411775	1.36054	4.1692	0.0411652	0.341992	Grb7	protein_coding	growth factor receptor bound protein 7
ENSRNOG00000001335	0.169363	4.87131	4.16468	0.0412752	0.342709	Zkscan1	protein_coding	zinc finger with KRAB and SCAN domains 1
ENSRNOG00000032776	0.13965	5.79611	4.16159	0.0413506	0.34308	Srp54a	protein_coding	signal recognition particle 54A
ENSRNOG00000069796	0.132702	5.96388	4.16091	0.0413671	0.34308	Hgsnat	protein_coding	heparan-alpha-glucosaminide N-acetyltransferase
ENSRNOG00000022769	-0.2621	2.21384	4.15559	0.0414973	0.343963	Sp100	protein_coding	SP100 nuclear antigen
ENSRNOG00000015180	-0.196782	3.40542	4.15134	0.0416016	0.344631	Kdm8	protein_coding	lysine demethylase 8
ENSRNOG00000012160	-0.256878	2.44085	4.15026	0.0416282	0.344655	Syk	protein_coding	spleen associated tyrosine kinase
ENSRNOG00000051606	-0.409214	2.30045	4.14821	0.0416785	0.344875		protein_coding	zinc finger protein 457-like
ENSRNOG00000000477	-0.146356	4.66043	4.14478	0.041763	0.345181	Daxx	protein_coding	death-domain associated protein
ENSRNOG00000002636	0.176052	7.77471	4.14044	0.0418704	0.345871	Abat	protein_coding	4-aminobutyrate aminotransferase
ENSRNOG00000050996	-0.335768	3.6089	4.13728	0.0419486	0.346132	Kctd4	protein_coding	potassium channel tetramerization domain containing 4
ENSRNOG00000051256	-0.251522	2.59769	4.13724	0.0419496	0.346132	R3hcc1l	protein_coding	R3H domain and coiled-coil containing 1-like
ENSRNOG00000032668	-0.324971	1.63061	4.13502	0.0420045	0.346366	Zfp950	protein_coding	zinc finger protein 950
ENSRNOG00000021221	-0.211267	4.6785	4.13417	0.0420256	0.346366	Pced1a	protein_coding	PC-esterase domain containing 1A
ENSRNOG00000011154	0.238803	5.90267	4.13245	0.0420684	0.346522	Adgrf5	protein_coding	adhesion G protein-coupled receptor F5
ENSRNOG00000013574	0.15299	5.94656	4.13074	0.042111	0.346676	Appl1	protein_coding	adaptor protein, phosphotyrosine interacting with PH domain and leucine zipper 1
ENSRNOG00000032490	0.266018	2.85744	4.12674	0.0422106	0.347299	Cdh7	protein_coding	cadherin 7
ENSRNOG00000005935	0.34365	1.89193	4.12313	0.0423007	0.347561	A3galt2	protein_coding	alpha 1,3-galactosyltransferase 2
ENSRNOG00000002227	0.267387	5.42963	4.12303	0.0423033	0.347561	Kit	protein_coding	KIT proto-oncogene receptor tyrosine kinase
ENSRNOG00000010534	0.183046	4.90227	4.12259	0.0423143	0.347561	Ankrd50	protein_coding	ankyrin repeat domain 50
ENSRNOG00000008239	-0.173315	5.4411	4.12004	0.042378	0.347888	Repin1	protein_coding	replication initiator 1
ENSRNOG00000068537	-0.170678	5.27395	4.11872	0.0424111	0.347963	Hs3st1	protein_coding	heparan sulfate-glucosamine 3-sulfotransferase 1
ENSRNOG00000012549	0.157037	5.9992	4.11566	0.0424881	0.348397	Hs2st1	protein_coding	heparan sulfate 2-O-sulfotransferase 1
ENSRNOG00000021318	0.266682	7.91564	4.11371	0.0425369	0.348601	Epas1	protein_coding	endothelial PAS domain protein 1
ENSRNOG00000005932	0.12736	5.5571	4.11105	0.0426039	0.348665	Megf9	protein_coding	multiple EGF-like-domains 9
ENSRNOG00000012710	0.131772	5.5432	4.11067	0.0426135	0.348665	Ubac2	protein_coding	UBA domain containing 2
ENSRNOG00000020676	-0.331581	5.58019	4.11054	0.0426167	0.348665	Ppp1r14a	protein_coding	protein phosphatase 1, regulatory (inhibitor) subunit 14A
ENSRNOG00000007237	-0.2667	5.24255	4.10286	0.0428108	0.350055	Id2	protein_coding	inhibitor of DNA binding 2
ENSRNOG00000001774	-0.134255	5.07842	4.10184	0.0428365	0.350068	Lrch3	protein_coding	leucine rich repeats and calponin homology domain containing 3
ENSRNOG00000015419	0.224487	2.47381	4.09548	0.0429981	0.351192	Spem1	protein_coding	spermatid maturation 1
ENSRNOG00000002653	0.195074	7.65948	4.08772	0.0431958	0.352608	Kcnk2	protein_coding	potassium two pore domain channel subfamily K member 2
ENSRNOG00000027012	-0.168751	7.24428	4.0864	0.0432295	0.352685	Usp54	protein_coding	ubiquitin specific peptidase 54
ENSRNOG00000015583	0.162447	5.64781	4.08264	0.0433258	0.353272	Dnal4	protein_coding	dynein, axonemal, light chain 4
ENSRNOG00000007066	0.295893	2.44747	4.07721	0.0434653	0.35421	Htr5a	protein_coding	5-hydroxytryptamine receptor 5A
ENSRNOG00000027451	-0.254299	2.36039	4.07564	0.0435057	0.354323	Mettl25	protein_coding	methyltransferase like 25
ENSRNOG00000005695	0.359424	2.71857	4.07478	0.0435279	0.354323	Mgp	protein_coding	matrix Gla protein
ENSRNOG00000017808	0.2315	4.16419	4.07335	0.0435648	0.354366	Klf15	protein_coding	Kruppel-like factor 15
ENSRNOG00000005285	0.156717	5.10351	4.07268	0.043582	0.354366	Fbxo33	protein_coding	F-box protein 33
ENSRNOG00000007752	0.169121	4.59168	4.06981	0.0436562	0.3546	Zmynd19	protein_coding	zinc finger, MYND-type containing 19
ENSRNOG00000053406	0.370744	0.766604	4.06968	0.0436596	0.3546	Gramd1c	protein_coding	GRAM domain containing 1C
ENSRNOG00000019243	-0.206666	2.81652	4.06333	0.0438239	0.355735	Glb1l	protein_coding	galactosidase, beta 1-like
ENSRNOG00000009481	-0.110014	5.63821	4.05798	0.043963	0.356665	Ddhd1	protein_coding	DDHD domain containing 1
ENSRNOG00000008346	0.257243	4.11955	4.05373	0.0440738	0.35728	Itgb6	protein_coding	integrin subunit beta 6
ENSRNOG00000014048	0.221812	7.89768	4.05319	0.044088	0.35728	Cyld	protein_coding	CYLD lysine 63 deubiquitinase
ENSRNOG00000015719	-0.221139	4.81466	4.04919	0.0441924	0.357927	Egr4	protein_coding	early growth response 4
ENSRNOG00000018701	-0.638054	-0.151666	4.04624	0.04427	0.358355	Tpsg1	protein_coding	tryptase gamma 1
ENSRNOG00000020376	-0.30971	3.23209	4.04489	0.0443052	0.35844	Stn1	protein_coding	STN1 subunit of CST complex
ENSRNOG00000032735	-0.154874	5.37768	4.04203	0.0443804	0.358849	Srek1	protein_coding	splicing regulatory glutamic acid and lysine rich protein 1
ENSRNOG00000019428	-0.116754	5.80789	4.0386	0.0444708	0.35938	Higd1a	protein_coding	HIG1 hypoxia inducible domain family, member 1A
ENSRNOG00000009812	-0.161662	5.77983	4.03759	0.0444973	0.359394	Sbf2	protein_coding	SET binding factor 2
ENSRNOG00000012140	-0.197992	3.30744	4.03444	0.0445804	0.359865	Cep89	protein_coding	centrosomal protein 89
ENSRNOG00000070106	-0.432125	0.937939	4.03238	0.044635	0.360105		protein_coding	zinc finger protein 91-like
ENSRNOG00000013110	-0.182846	4.83064	4.03042	0.0446869	0.360185	Nudt2	protein_coding	nudix hydrolase 2
ENSRNOG00000018825	-0.122692	6.43515	4.03013	0.0446945	0.360185	Dcaf11	protein_coding	DDB1 and CUL4 associated factor 11
ENSRNOG00000027014	0.359359	1.03831	4.02847	0.0447386	0.360341	Spata31d1	protein_coding	SPATA31 subfamily D member 1
ENSRNOG00000016722	0.130812	6.32527	4.02522	0.0448247	0.360796	Xpo6	protein_coding	exportin 6
ENSRNOG00000064945	-0.2543	2.89384	4.02446	0.0448449	0.360796	Rbis	protein_coding	ribosomal biogenesis factor
ENSRNOG00000030775	-0.302174	2.66602	4.02035	0.0449543	0.361308	Adarb2	protein_coding	adenosine deaminase, RNA-specific, B2
ENSRNOG00000008816	0.241426	3.94346	4.0202	0.0449583	0.361308	Gpnmb	protein_coding	glycoprotein nmb
ENSRNOG00000011683	-0.425839	0.719213	4.01882	0.0449951	0.361404	Fes	protein_coding	FES proto-oncogene, tyrosine kinase
ENSRNOG00000053285	-0.12673	6.38664	4.01665	0.045053	0.361669	Mllt6	protein_coding	MLLT6, PHD finger containing
ENSRNOG00000005710	0.137804	4.54357	4.01436	0.0451144	0.361916	Rbm7	protein_coding	RNA binding motif protein 7
ENSRNOG00000016288	0.185767	6.02818	4.01349	0.0451376	0.361916	Tcea2	protein_coding	transcription elongation factor A2
ENSRNOG00000008173	0.179091	7.24807	4.01256	0.0451626	0.361916	Sesn3	protein_coding	sestrin 3
ENSRNOG00000009773	0.137262	5.36883	4.01178	0.0451835	0.361916	Elovl4	protein_coding	ELOVL fatty acid elongase 4
ENSRNOG00000014915	0.130096	5.35019	4.00833	0.0452761	0.362371	Gsr	protein_coding	glutathione-disulfide reductase
ENSRNOG00000016619	-0.187416	5.79582	4.00748	0.0452989	0.362371	Use1	protein_coding	unconventional SNARE in the ER 1
ENSRNOG00000010517	-0.165864	4.32033	4.00688	0.045315	0.362371	Fam126a	protein_coding	family with sequence similarity 126, member A
ENSRNOG00000013251	0.133874	4.80771	4.00524	0.045359	0.362523	Trim24	protein_coding	tripartite motif-containing 24
ENSRNOG00000015895	0.149941	6.4587	4.00325	0.0454127	0.362752	B4galt6	protein_coding	beta-1,4-galactosyltransferase 6
ENSRNOG00000022373	-0.125568	5.82974	3.99766	0.0455635	0.363756	Dennd4b	protein_coding	DENN domain containing 4B
ENSRNOG00000021758	0.118176	5.99035	3.99349	0.0456763	0.364456	Tnpo3	protein_coding	transportin 3
ENSRNOG00000049683	-0.167958	5.10243	3.99036	0.0457612	0.364933	Sh3gl1	protein_coding	SH3 domain containing GRB2 like 1, endophilin A2
ENSRNOG00000018735	-0.555387	0.736299	3.9866	0.0458635	0.365278	Cd74	protein_coding	CD74 molecule
ENSRNOG00000009090	-0.120941	5.8767	3.98482	0.045912	0.365278	Dad1	protein_coding	defender against cell death 1
ENSRNOG00000008945	0.132389	5.15561	3.98447	0.0459216	0.365278	Nans	protein_coding	N-acetylneuraminate synthase
ENSRNOG00000042086	-0.234809	5.45636	3.98318	0.0459567	0.365278	Rab26	protein_coding	RAB26, member RAS oncogene family
ENSRNOG00000023334	-0.276209	2.88762	3.9831	0.0459589	0.365278	Parp14	protein_coding	poly (ADP-ribose) polymerase family, member 14
ENSRNOG00000023346	0.220349	3.08606	3.98291	0.045964	0.365278	Cplane2	protein_coding	ciliogenesis and planar polarity effector 2
ENSRNOG00000030877	0.285085	7.12971	3.98163	0.0459991	0.365278	Htr2c	protein_coding	5-hydroxytryptamine receptor 2C
ENSRNOG00000057569	0.185986	5.98179	3.98049	0.0460302	0.365278	Ahnak	protein_coding	AHNAK nucleoprotein
ENSRNOG00000005046	0.135334	6.9099	3.98001	0.0460432	0.365278	Tspan13	protein_coding	tetraspanin 13
ENSRNOG00000020431	-0.198665	6.12796	3.9788	0.0460763	0.365278	Matk	protein_coding	megakaryocyte-associated tyrosine kinase
ENSRNOG00000005806	-0.462359	2.0245	3.97863	0.046081	0.365278	Oxtr	protein_coding	oxytocin receptor
ENSRNOG00000049491	-0.200181	3.74478	3.9775	0.046112	0.365324	RT1-DMb	protein_coding	RT1 class II, locus DMb
ENSRNOG00000034200	0.174168	7.48689	3.97613	0.0461494	0.365421	Atp8a1	protein_coding	ATPase phospholipid transporting 8A1
ENSRNOG00000019700	-0.51853	-0.0803548	3.97282	0.0462402	0.365852	Proz	protein_coding	protein Z, vitamin K-dependent plasma glycoprotein
ENSRNOG00000002345	0.18629	5.24995	3.97179	0.0462685	0.365852	Rasgef1b	protein_coding	RasGEF domain family, member 1B
ENSRNOG00000001991	0.121674	7.11569	3.96787	0.0463763	0.365852	Atp5po	protein_coding	ATP synthase peripheral stalk subunit OSCP
ENSRNOG00000026646	-0.121566	5.45942	3.96782	0.0463779	0.365852	Ndufs5	protein_coding	NADH:ubiquinone oxidoreductase subunit S5
ENSRNOG00000029184	0.282441	4.6697	3.96742	0.0463888	0.365852	Epha6	protein_coding	Eph receptor A6
ENSRNOG00000019785	-0.167311	4.68991	3.96683	0.0464049	0.365852	Phtf1	protein_coding	putative homeodomain transcription factor 1
ENSRNOG00000002821	-0.125372	7.11874	3.96682	0.0464055	0.365852	Phlpp1	protein_coding	PH domain and leucine rich repeat protein phosphatase 1
ENSRNOG00000059589	0.155507	4.83505	3.96133	0.0465569	0.366442	Lmbr1	protein_coding	limb development membrane protein 1
ENSRNOG00000017092	0.226757	3.60162	3.96099	0.0465664	0.366442	Zfp169	protein_coding	zinc finger protein 169
ENSRNOG00000005564	-0.162375	4.28878	3.96083	0.0465708	0.366442	Ubn2	protein_coding	ubinuclein 2
ENSRNOG00000005243	-0.256584	2.60995	3.96045	0.0465811	0.366442	Pop1	protein_coding	POP1 homolog, ribonuclease P/MRP subunit
ENSRNOG00000042118	-0.213733	5.35124	3.95587	0.0467081	0.367043	Cplane1	protein_coding	ciliogenesis and planar polarity effector 1
ENSRNOG00000005916	0.144388	6.32122	3.95587	0.0467081	0.367043	Ppm1a	protein_coding	protein phosphatase, Mg2+/Mn2+ dependent, 1A
ENSRNOG00000021410	0.173825	6.60352	3.9518	0.0468212	0.367274	Negr1	protein_coding	neuronal growth regulator 1
ENSRNOG00000000785	-0.407657	1.61595	3.95127	0.046836	0.367274	Trim39	protein_coding	tripartite motif-containing 39
ENSRNOG00000019980	0.15762	7.52821	3.95026	0.046864	0.367274	Tomm20	protein_coding	translocase of outer mitochondrial membrane 20
ENSRNOG00000014226	-0.196943	5.14221	3.94831	0.0469185	0.367503	Plch2	protein_coding	phospholipase C, eta 2
ENSRNOG00000012046	0.115271	6.02591	3.94615	0.0469788	0.367777	Prmt5	protein_coding	protein arginine methyltransferase 5
ENSRNOG00000010428	0.116083	6.23738	3.94332	0.0470578	0.368197	Bahd1	protein_coding	bromo adjacent homology domain containing 1
ENSRNOG00000019489	0.168235	4.66898	3.94076	0.0471295	0.36856	Armt1	protein_coding	acidic residue methyltransferase 1
ENSRNOG00000024039	-0.217188	7.05246	3.93909	0.0471763	0.368726	Serinc5	protein_coding	serine incorporator 5
ENSRNOG00000008427	-0.189155	4.97908	3.9331	0.0473446	0.369644	Necap2	protein_coding	NECAP endocytosis associated 2
ENSRNOG00000010434	0.126752	6.05945	3.93174	0.047383	0.369745	Dync1li1	protein_coding	dynein cytoplasmic 1 light intermediate chain 1
ENSRNOG00000005993	0.179872	3.16928	3.92918	0.0474551	0.370109	Oxsm	protein_coding	3-oxoacyl-ACP synthase, mitochondrial
ENSRNOG00000017496	-0.221969	9.47948	3.92679	0.0475227	0.370437	Cnp	protein_coding	2',3'-cyclic nucleotide 3' phosphodiesterase
ENSRNOG00000001302	0.24681	9.07538	3.92556	0.0475572	0.370508	Adora2a	protein_coding	adenosine A2a receptor
ENSRNOG00000016683	0.326796	2.28323	3.92429	0.0475933	0.37059	Zfp668	protein_coding	zinc finger protein 668
ENSRNOG00000056817	-0.602881	-0.219911	3.91984	0.0477194	0.371174	Muc6	protein_coding	mucin 6, oligomeric mucus/gel-forming
ENSRNOG00000013381	0.113513	6.26621	3.91782	0.0477769	0.371422	Tsg101	protein_coding	tumor susceptibility 101
ENSRNOG00000011419	0.187312	5.66131	3.91648	0.047815	0.371519	Aldh6a1	protein_coding	aldehyde dehydrogenase 6 family, member A1
ENSRNOG00000018950	-0.234691	6.02953	3.91475	0.0478643	0.371703	Fa2h	protein_coding	fatty acid 2-hydroxylase
ENSRNOG00000064355	-0.226616	2.93495	3.90926	0.0480209	0.372022	Fbxl12	protein_coding	F-box and leucine-rich repeat protein 12
ENSRNOG00000025806	-0.158097	4.68031	3.90896	0.0480292	0.372022	Prr3	protein_coding	proline rich 3
ENSRNOG00000031232	-0.492545	2.80019	3.90857	0.0480404	0.372022	Nrp2	protein_coding	neuropilin 2
ENSRNOG00000065713	0.150162	6.74936	3.90849	0.0480428	0.372022	Chchd2	protein_coding	coiled-coil-helix-coiled-coil-helix domain-containing protein 2, mitochondrial-like
ENSRNOG00000036598	-0.166824	4.49066	3.90684	0.0480899	0.372022	Tbc1d12	protein_coding	TBC1D12: TBC1 domain family, member 12
ENSRNOG00000015155	-0.354737	2.84318	3.90678	0.0480916	0.372022	Tnnc2	protein_coding	troponin C2, fast skeletal type
ENSRNOG00000004159	-0.118554	5.94237	3.90667	0.0480948	0.372022	Flii	protein_coding	FLII, actin remodeling protein
ENSRNOG00000049498	-0.366331	1.13578	3.9056	0.0481253	0.372022	Nat1	protein_coding	N-acetyltransferase 2
ENSRNOG00000008244	-0.243277	3.07287	3.90434	0.0481615	0.372022	2700049A03Rik	protein_coding	similar to Protein KIAA0586
ENSRNOG00000011621	-0.170447	7.72331	3.89867	0.0483244	0.372937	Hnrnpc	protein_coding	heterogeneous nuclear ribonucleoprotein C
ENSRNOG00000005620	-0.258043	2.53957	3.8968	0.0483781	0.372937	Lcp2	protein_coding	lymphocyte cytosolic protein 2
ENSRNOG00000060603	-0.156556	3.93249	3.89606	0.0483994	0.372937	Nhsl1	protein_coding	NHS-like 1
ENSRNOG00000028261	-0.164794	6.69003	3.89579	0.0484072	0.372937	Tppp	protein_coding	tubulin polymerization promoting protein
ENSRNOG00000010543	0.110933	6.39806	3.89575	0.0484084	0.372937	Srpra	protein_coding	SRP receptor subunit alpha
ENSRNOG00000017208	-0.213664	4.59663	3.89463	0.0484406	0.372987	Cspg4	protein_coding	chondroitin sulfate proteoglycan 4
ENSRNOG00000006570	-0.300042	5.28715	3.89268	0.048497	0.373224	Plekhg3	protein_coding	pleckstrin homology and RhoGEF domain containing G3
ENSRNOG00000011032	-0.15596	4.98621	3.89095	0.0485468	0.373297	Lhfpl2	protein_coding	LHFPL tetraspan subfamily member 2
ENSRNOG00000016807	0.110128	6.33202	3.88908	0.048601	0.373297	Oat	protein_coding	ornithine aminotransferase
ENSRNOG00000025998	0.282418	3.21782	3.8888	0.0486093	0.373297	Crybg1	protein_coding	crystallin beta-gamma domain containing 1
ENSRNOG00000020845	-0.277295	3.3473	3.88768	0.0486415	0.373347	Tyrobp	protein_coding	transmembrane immune signaling adaptor Tyrobp
ENSRNOG00000000598	-0.369892	1.49284	3.88653	0.0486749	0.373406	Tube1	protein_coding	tubulin, epsilon 1
ENSRNOG00000000777	-0.268367	3.5732	3.88284	0.048782	0.373655	RT1-S3	protein_coding	RT1 class Ib, locus S3
ENSRNOG00000001789	0.129892	5.81611	3.88273	0.0487851	0.373655	Zfp148	protein_coding	zinc finger protein 148
ENSRNOG00000015274	-0.184946	3.54594	3.8817	0.048815	0.373655	Ddx20	protein_coding	DEAD-box helicase 20
ENSRNOG00000011562	0.189307	4.97569	3.88098	0.0488361	0.373655	Slitrk2	protein_coding	SLIT and NTRK-like family, member 2
ENSRNOG00000010378	0.496343	-0.00892827	3.87767	0.0489323	0.374194	Slc4a5	protein_coding	solute carrier family 4 member 5
ENSRNOG00000030131	-0.187701	3.44886	3.86888	0.0491893	0.375962	Zscan30	protein_coding	zinc finger and SCAN domain containing 30
ENSRNOG00000009298	-0.113633	7.18635	3.86306	0.0493601	0.377069	Fbxo44	protein_coding	F-box protein 44
ENSRNOG00000014338	-0.20161	6.14175	3.85913	0.0494759	0.377663	Slc25a25	protein_coding	solute carrier family 25 member 25
ENSRNOG00000014714	-0.336832	3.75747	3.85865	0.04949	0.377663	Trpv6	protein_coding	transient receptor potential cation channel, subfamily V, member 6
ENSRNOG00000000994	-0.264647	2.48258	3.85337	0.0496461	0.378523	Stxbp2	protein_coding	syntaxin binding protein 2
ENSRNOG00000002145	-0.609831	0.500527	3.85254	0.0496708	0.378523	Tmprss7	protein_coding	transmembrane serine protease 7
ENSRNOG00000014215	0.158811	7.90921	3.8522	0.0496808	0.378523	Klf9	protein_coding	Kruppel-like factor 9
ENSRNOG00000009649	0.176236	6.04441	3.8512	0.0497104	0.37855	Slitrk5	protein_coding	SLIT and NTRK-like family, member 5
ENSRNOG00000027697	0.134635	6.36774	3.84593	0.0498669	0.379543	Nmnat2	protein_coding	nicotinamide nucleotide adenylyltransferase 2
ENSRNOG00000016810	-0.251088	8.04936	3.84462	0.0499058	0.37964	Stmn1	protein_coding	stathmin 1
ENSRNOG00000022533	-0.363524	0.877889	3.84195	0.0499853	0.379756	Micall2	protein_coding	MICAL-like 2
ENSRNOG00000006329	0.189807	5.52222	3.84107	0.0500116	0.379756	Peli1	protein_coding	pellino E3 ubiquitin protein ligase 1
ENSRNOG00000055222	-0.382063	1.39235	3.8406	0.0500257	0.379756	AC094212.1	protein_coding	triosephosphate isomerase
ENSRNOG00000019501	-0.1484	4.32334	3.83502	0.0501923	0.380471	Rmnd1	protein_coding	required for meiotic nuclear division 1 homolog
ENSRNOG00000059507	-0.303844	2.31203	3.83459	0.0502052	0.380471	Lamc3	protein_coding	laminin subunit gamma 3
ENSRNOG00000010232	0.139564	8.63905	3.83274	0.0502607	0.380471	Enpp5	protein_coding	ectonucleotide pyrophosphatase/phosphodiesterase family member 5
ENSRNOG00000008176	-0.87227	1.25709	3.83194	0.0502848	0.380471	Nppa	protein_coding	natriuretic peptide A
ENSRNOG00000020608	-0.180843	3.79243	3.8319	0.0502858	0.380471	Ppan	protein_coding	peter pan homolog
ENSRNOG00000069961	-0.25638	2.4367	3.83132	0.0503033	0.380471		protein_coding	uncharacterized LOC103690996
ENSRNOG00000031814	0.124047	9.70446	3.82952	0.0503574	0.380682	Sort1	protein_coding	sortilin 1
ENSRNOG00000018958	-0.167254	7.46221	3.82856	0.0503862	0.380702	Mt3	protein_coding	metallothionein 3
ENSRNOG00000007038	0.259559	3.85083	3.82309	0.0505508	0.381608	Cntn5	protein_coding	contactin 5
ENSRNOG00000032240	-0.4075	1.4874	3.82283	0.0505588	0.381608	Gbp5	protein_coding	guanylate binding protein 5
ENSRNOG00000020621	0.725075	0.464779	3.81946	0.0506604	0.382177	Dcst1	protein_coding	DC-STAMP domain containing 1
ENSRNOG00000011861	0.283173	4.58999	3.81576	0.0507727	0.382825	Aadat	protein_coding	aminoadipate aminotransferase
ENSRNOG00000067120	0.174952	7.89178	3.8137	0.0508352	0.383097	Paqr8	protein_coding	progestin and adipoQ receptor family member 8
ENSRNOG00000021015	-0.470264	1.49246	3.81212	0.050883	0.383211	Sbsn	protein_coding	suprabasin
ENSRNOG00000003131	-0.127967	5.42776	3.81073	0.0509251	0.383211	Traf7	protein_coding	TNF receptor associated factor 7
ENSRNOG00000012716	-0.139602	5.76829	3.81059	0.0509295	0.383211	Chd2	protein_coding	chromodomain helicase DNA binding protein 2
ENSRNOG00000012653	0.125421	6.4277	3.80922	0.0509711	0.383326	Ppp1r13b	protein_coding	protein phosphatase 1, regulatory subunit 13B
ENSRNOG00000020975	-0.107077	5.69931	3.807	0.0510388	0.383636	Mrpl49	protein_coding	mitochondrial ribosomal protein L49
ENSRNOG00000068407	0.127493	5.02542	3.80459	0.0511122	0.383737	RGD1566085	protein_coding	similar to pyridoxal (pyridoxine, vitamin B6) kinase
ENSRNOG00000065004	0.38134	0.6636	3.80444	0.051117	0.383737	Klf8	protein_coding	Kruppel-like factor 8
ENSRNOG00000012954	0.144714	4.94146	3.80396	0.0511315	0.383737	Eefsec	protein_coding	eukaryotic elongation factor, selenocysteine-tRNA-specific
ENSRNOG00000015953	0.124334	7.8417	3.80235	0.0511807	0.383854	Oaz2	protein_coding	ornithine decarboxylase antizyme 2
ENSRNOG00000004059	-0.283175	2.38418	3.80162	0.0512029	0.383854	Ptrhd1	protein_coding	peptidyl-tRNA hydrolase domain containing 1
ENSRNOG00000007261	-0.290492	1.81082	3.80003	0.0512517	0.383854	Gli2	protein_coding	GLI family zinc finger 2
ENSRNOG00000013720	-0.337671	4.87408	3.79898	0.0512839	0.383854	Aebp1	protein_coding	AE binding protein 1
ENSRNOG00000000963	-1.05667	-0.492097	3.7987	0.0512924	0.383854	Tmem132c	protein_coding	transmembrane protein 132C
ENSRNOG00000067966	-0.444647	0.276873	3.79827	0.0513057	0.383854	Ly96	protein_coding	lymphocyte antigen 96
ENSRNOG00000019317	-0.620012	3.23697	3.79694	0.0513462	0.383939	Cplx3	protein_coding	complexin 3
ENSRNOG00000028448	-0.24954	5.22461	3.79617	0.0513699	0.383939	Elovl1	protein_coding	ELOVL fatty acid elongase 1
ENSRNOG00000015401	0.189074	7.81195	3.79417	0.0514315	0.383967	Mapk4	protein_coding	mitogen-activated protein kinase 4
ENSRNOG00000028353	-0.173646	3.51813	3.79211	0.0514946	0.383967	Sox13	protein_coding	SRY-box transcription factor 13
ENSRNOG00000018709	0.172048	5.45539	3.79179	0.0515045	0.383967	Patz1	protein_coding	POZ (BTB) and AT hook containing zinc finger 1
ENSRNOG00000023972	0.226136	4.87391	3.79019	0.0515538	0.383967	Col4a2	protein_coding	collagen type IV alpha 2 chain
ENSRNOG00000018687	0.139198	5.66606	3.79007	0.0515576	0.383967	Fbxw2	protein_coding	F-box and WD repeat domain containing 2
ENSRNOG00000012260	0.209206	4.55035	3.78939	0.0515783	0.383967	Ddx25	protein_coding	DEAD-box helicase 25
ENSRNOG00000045570	-0.404369	1.10977	3.78917	0.0515851	0.383967		protein_coding	hypothetical LOC288978
ENSRNOG00000024874	-0.193369	5.69597	3.78716	0.0516473	0.383999	Prtfdc1	protein_coding	phosphoribosyl transferase domain containing 1
ENSRNOG00000022116	0.292158	4.93862	3.78685	0.0516569	0.383999	Gjb6	protein_coding	gap junction protein, beta 6
ENSRNOG00000023107	-0.16339	5.20218	3.78646	0.0516688	0.383999	Yeats2	protein_coding	YEATS domain containing 2
ENSRNOG00000025052	-0.279098	2.9901	3.78209	0.0518038	0.384622	Stard5	protein_coding	StAR-related lipid transfer domain containing 5
ENSRNOG00000019744	0.264356	2.6583	3.78204	0.0518056	0.384622	AABR07032097.1	protein_coding	proline rich 16
ENSRNOG00000014766	-0.254351	3.17201	3.77415	0.0520502	0.386083	Galt	protein_coding	galactose-1-phosphate uridylyltransferase
ENSRNOG00000006978	-0.223372	2.47284	3.77398	0.0520556	0.386083	Mterf2	protein_coding	mitochondrial transcription termination factor 2
ENSRNOG00000010488	-0.14799	6.90238	3.77164	0.0521286	0.38614	Zmiz1	protein_coding	zinc finger, MIZ-type containing 1
ENSRNOG00000024628	0.66506	-0.00701937	3.7714	0.0521359	0.38614	Wdr49	protein_coding	WD repeat domain 49
ENSRNOG00000063043	0.165294	6.13406	3.77118	0.0521429	0.38614	Cbx4	protein_coding	chromobox 4
ENSRNOG00000012840	0.159626	9.10494	3.7689	0.0522138	0.386238	Sparc	protein_coding	secreted protein acidic and cysteine rich
ENSRNOG00000020603	-0.438382	0.095898	3.76868	0.052221	0.386238	Angptl6	protein_coding	angiopoietin-like 6
ENSRNOG00000012994	-0.16822	3.40478	3.76819	0.0522361	0.386238	Pus3	protein_coding	pseudouridine synthase 3
ENSRNOG00000060693	-0.675954	-0.327318	3.76317	0.0523931	0.3871	Catsperg	protein_coding	cation channel sperm associated auxiliary subunit gamma
ENSRNOG00000018788	0.132868	6.82386	3.76168	0.05244	0.3871	Btbd2	protein_coding	BTB domain containing 2
ENSRNOG00000049045	0.399906	0.355379	3.76132	0.0524512	0.3871	AABR07045032.1	protein_coding	hexokinase domain containing 1
ENSRNOG00000023077	-0.325173	2.83736	3.76106	0.0524593	0.3871	Cpne9	protein_coding	copine family member 9
ENSRNOG00000020202	-0.152057	6.67561	3.75955	0.0525067	0.387254	Asrgl1	protein_coding	asparaginase and isoaspartyl peptidase 1
ENSRNOG00000023807	-0.124421	5.19754	3.75708	0.0525843	0.387583	Ccnyl1	protein_coding	cyclin Y-like 1
ENSRNOG00000022946	0.31511	4.57391	3.75643	0.0526048	0.387583	Slc22a3	protein_coding	solute carrier family 22 member 3
ENSRNOG00000014568	-0.136476	6.11256	3.75386	0.0526856	0.387982	Ndufb10	protein_coding	NADH:ubiquinone oxidoreductase subunit B10
ENSRNOG00000055446	0.120495	8.53424	3.75207	0.0527421	0.388201	Amfr	protein_coding	autocrine motility factor receptor
ENSRNOG00000018153	-0.139678	6.27637	3.75004	0.0528061	0.388341	Rbm5	protein_coding	RNA binding motif protein 5
ENSRNOG00000016995	-0.386087	0.466827	3.74977	0.0528147	0.388341	Zap70	protein_coding	zeta chain of T cell receptor associated protein kinase 70
ENSRNOG00000015514	0.12557	10.3045	3.74658	0.0529155	0.388886	Bcat1	protein_coding	branched chain amino acid transaminase 1
ENSRNOG00000019810	0.311722	1.83794	3.74226	0.0530527	0.389697	Des	protein_coding	desmin
ENSRNOG00000017333	0.185824	6.89578	3.74003	0.0531234	0.389848	Syt4	protein_coding	synaptotagmin 4
ENSRNOG00000054891	0.14911	5.40667	3.73932	0.053146	0.389848	Cnot6	protein_coding	CCR4-NOT transcription complex, subunit 6
ENSRNOG00000007030	0.193635	5.84039	3.73908	0.0531538	0.389848	Epha7	protein_coding	Eph receptor A7
ENSRNOG00000005446	0.110651	6.79774	3.73429	0.0533062	0.390768	Gna11	protein_coding	G protein subunit alpha 11
ENSRNOG00000000279	-0.163908	4.60855	3.73143	0.0533976	0.391044	Rtn4ip1	protein_coding	reticulon 4 interacting protein 1
ENSRNOG00000021712	0.116371	5.27558	3.72999	0.0534436	0.391183	Rcbtb1	protein_coding	RCC1 and BTB domain containing protein 1
ENSRNOG00000000277	-0.348938	1.73518	3.72892	0.0534779	0.391237	Tet1	protein_coding	tet methylcytosine dioxygenase 1
ENSRNOG00000047194	-0.192466	3.28471	3.72574	0.0535799	0.391519	Arl13b	protein_coding	ADP-ribosylation factor like GTPase 13B
ENSRNOG00000036693	0.212418	5.34647	3.72467	0.0536142	0.391519	Slc25a10	protein_coding	solute carrier family 25 member 10
ENSRNOG00000067048	0.246089	4.54193	3.72444	0.0536216	0.391519	Trim62	protein_coding	tripartite motif-containing 62
ENSRNOG00000004659	-0.193651	3.57882	3.72436	0.0536242	0.391519	Creld2	protein_coding	cysteine-rich with EGF-like domains 2
ENSRNOG00000013454	-0.143479	5.60455	3.72299	0.0536681	0.391642	Rala	protein_coding	RAS like proto-oncogene A
ENSRNOG00000042478	0.176066	5.86713	3.71819	0.0538226	0.392459	Adam22	protein_coding	ADAM metallopeptidase domain 22
ENSRNOG00000046452	-0.357665	1.58738	3.71735	0.0538498	0.392459	Fcgr2b	protein_coding	Fc fragment of IgG receptor IIb
ENSRNOG00000039265	-0.230505	3.33814	3.717	0.0538611	0.392459	Psmg4	protein_coding	proteasome assembly chaperone 4
ENSRNOG00000039357	0.490546	0.126409	3.71441	0.0539445	0.392776	Niban3	protein_coding	niban apoptosis regulator 3
ENSRNOG00000002914	-0.175766	4.89624	3.71398	0.0539587	0.392776	Trmt1	protein_coding	tRNA methyltransferase 1
ENSRNOG00000016558	-0.253623	6.83055	3.71181	0.0540288	0.393089	Pllp	protein_coding	plasmolipin
ENSRNOG00000007763	-0.139545	4.82931	3.70966	0.0540984	0.393268	Plod1	protein_coding	procollagen-lysine, 2-oxoglutarate 5-dioxygenase 1
ENSRNOG00000047521	-0.577292	0.240245	3.70938	0.0541075	0.393268	Ccdc166	protein_coding	coiled-coil domain containing 166
ENSRNOG00000000167	-0.827981	1.07444	3.70692	0.0541874	0.393623	Alas2	protein_coding	aminolevulinic acid synthase 2, erythroid
ENSRNOG00000007900	0.164875	4.6223	3.7037	0.0542921	0.393859	Tspan33	protein_coding	tetraspanin 33
ENSRNOG00000026157	-0.371114	0.762352	3.70353	0.0542974	0.393859	Pnpla4	protein_coding	patatin like phospholipase domain containing 4
ENSRNOG00000060687	0.181004	6.06329	3.70195	0.054349	0.394037	Slc24a3	protein_coding	solute carrier family 24 member 3
ENSRNOG00000061152	-0.144083	6.27699	3.69863	0.0544571	0.394624	Mphosph8	protein_coding	poly (ADP-ribose) polymerase family, member 4
ENSRNOG00000018168	-0.148218	4.72932	3.69347	0.054626	0.395453	Klc4	protein_coding	kinesin light chain 4
ENSRNOG00000020373	-0.12537	4.77477	3.69256	0.0546555	0.39547	Dap3	protein_coding	death associated protein 3
ENSRNOG00000033593	0.122098	5.49962	3.68877	0.0547799	0.396172	Osbpl9	protein_coding	oxysterol binding protein-like 9
ENSRNOG00000052664	0.162748	7.74293	3.68708	0.0548356	0.396248	Tnks2	protein_coding	tankyrase 2
ENSRNOG00000002364	-0.194681	6.73778	3.68514	0.0548995	0.396378	Rnf112	protein_coding	ring finger protein 112
ENSRNOG00000016103	-0.276935	2.01665	3.68395	0.0549385	0.396378	Nkd2	protein_coding	NKD inhibitor of WNT signaling pathway 2
ENSRNOG00000020636	0.1856	5.24258	3.68376	0.0549449	0.396378	Spint2	protein_coding	serine peptidase inhibitor, Kunitz type, 2
ENSRNOG00000027645	0.250325	8.74465	3.68216	0.0549977	0.3965	Syndig1l	protein_coding	synapse differentiation inducing 1-like
ENSRNOG00000019065	0.147649	6.39736	3.68159	0.0550163	0.3965	Zfp385b	protein_coding	zinc finger protein 385B
ENSRNOG00000018094	0.277213	6.32454	3.68009	0.055066	0.396661	Sv2c	protein_coding	synaptic vesicle glycoprotein 2c
ENSRNOG00000016366	0.282704	2.06488	3.67607	0.0551988	0.397017	Colec12	protein_coding	collectin sub-family member 12
ENSRNOG00000027891	-0.377236	1.03304	3.67594	0.055203	0.397017	Dhrs11	protein_coding	dehydrogenase/reductase 11
ENSRNOG00000054775	0.116928	11.1798	3.67413	0.0552632	0.397017	Fkbp11	protein_coding	ADP-ribosylation factor 3
ENSRNOG00000048193	-0.17293	4.13242	3.67402	0.0552668	0.397017	Hnrnph3	protein_coding	heterogeneous nuclear ribonucleoprotein H3
ENSRNOG00000014274	-0.210437	3.46858	3.67297	0.0553016	0.397017	Trit1	protein_coding	tRNA isopentenyltransferase 1
ENSRNOG00000021525	-0.276664	2.8622	3.67296	0.055302	0.397017	Nbeal1	protein_coding	neurobeachin-like 1
ENSRNOG00000053086	0.220141	8.49805	3.67281	0.0553069	0.397017	Selenop	protein_coding	selenoprotein P
ENSRNOG00000020774	-0.170508	3.58658	3.6697	0.0554103	0.397563	Zfp383	protein_coding	zinc finger protein 383-like
ENSRNOG00000051433	-0.20795	3.18306	3.66804	0.0554653	0.397708	Pcgf1	protein_coding	polycomb group RING finger protein 1
ENSRNOG00000065312	0.155499	8.06607	3.66744	0.0554853	0.397708	Nbea	protein_coding	neurobeachin
ENSRNOG00000008037	-0.182406	3.51525	3.66326	0.0556248	0.398512	Tmed1	protein_coding	transmembrane p24 trafficking protein 1
ENSRNOG00000011560	0.138	5.34031	3.66196	0.055668	0.398549	Mtmr9	protein_coding	myotubularin related protein 9
ENSRNOG00000045605	-0.130604	5.83408	3.66121	0.055693	0.398549	Uxs1	protein_coding	UDP-glucuronate decarboxylase 1
ENSRNOG00000013967	-0.237358	2.8012	3.65936	0.0557551	0.398549	Blnk	protein_coding	B-cell linker
ENSRNOG00000001706	0.147906	8.09105	3.65789	0.0558044	0.398549	Kalrn	protein_coding	kalirin, RhoGEF kinase
ENSRNOG00000048567	-0.303295	2.29459	3.65784	0.0558059	0.398549	Ankmy1	protein_coding	ankyrin repeat and MYND domain containing 1
ENSRNOG00000015033	0.150821	6.78923	3.65749	0.0558178	0.398549	Mxd4	protein_coding	Max dimerization protein 4
ENSRNOG00000067589	-0.179254	5.3162	3.65654	0.0558494	0.398549	Fbxo45	protein_coding	F-box protein 45
ENSRNOG00000010682	0.137848	7.29837	3.65654	0.0558496	0.398549	Clcn3	protein_coding	chloride voltage-gated channel 3
ENSRNOG00000007546	0.150877	5.1256	3.6556	0.055881	0.398578	Asns	protein_coding	asparagine synthetase (glutamine-hydrolyzing)
ENSRNOG00000017575	-0.473315	0.468547	3.65332	0.0559576	0.398928	Gins2	protein_coding	GINS complex subunit 2
ENSRNOG00000071190	-0.279371	1.73751	3.65161	0.0560151	0.398985	Pspn	protein_coding	persephin
ENSRNOG00000013887	0.381254	1.47773	3.65145	0.0560205	0.398985	Adra2b	protein_coding	adrenoceptor alpha 2B
ENSRNOG00000001115	0.21686	3.8123	3.64693	0.0561728	0.399873	Slc29a4	protein_coding	solute carrier family 29 member 4
ENSRNOG00000014050	0.141273	5.22213	3.64235	0.0563274	0.400468	Ptges2	protein_coding	prostaglandin E synthase 2
ENSRNOG00000001355	0.141713	4.28309	3.64207	0.0563367	0.400468	Taf6	protein_coding	TATA-box binding protein associated factor 6
ENSRNOG00000019648	-0.63162	-0.542364	3.642	0.0563391	0.400468	Col6a3	protein_coding	collagen type VI alpha 3 chain
ENSRNOG00000019635	0.124624	6.22179	3.63972	0.0564163	0.400821	Cops8	protein_coding	COP9 signalosome subunit 8
ENSRNOG00000017416	-0.562516	0.487799	3.63669	0.0565193	0.401356	Ppic	protein_coding	peptidylprolyl isomerase C
ENSRNOG00000008015	-0.634335	2.65581	3.63475	0.0565853	0.401628	Fos	protein_coding	Fos proto-oncogene, AP-1 transcription factor subunit
ENSRNOG00000003407	0.45156	1.20933	3.63374	0.0566193	0.401674	Ptpn14	protein_coding	protein tyrosine phosphatase, non-receptor type 14
ENSRNOG00000048817	0.167235	4.04137	3.62711	0.0568455	0.403015	Gspt2	protein_coding	G1 to S phase transition 2
ENSRNOG00000000657	-0.187937	6.74188	3.62657	0.0568639	0.403015	Nek7	protein_coding	NIMA-related kinase 7
ENSRNOG00000066304	0.166781	3.53499	3.62531	0.0569069	0.403123	Smyd3	protein_coding	SET and MYND domain containing 3
ENSRNOG00000006617	0.196477	6.71999	3.62342	0.0569716	0.403385	Cntnap2	protein_coding	contactin associated protein 2
ENSRNOG00000020246	0.319018	3.80352	3.62165	0.0570324	0.403577	Myl9	protein_coding	myosin light chain 9
ENSRNOG00000009499	-0.207467	3.08636	3.62034	0.057077	0.403577	Hinfp	protein_coding	histone H4 transcription factor
ENSRNOG00000016791	0.141146	4.74726	3.62006	0.0570869	0.403577	Chka	protein_coding	choline kinase alpha
ENSRNOG00000008117	-0.106097	5.5925	3.61899	0.0571237	0.403577	Galnt11	protein_coding	polypeptide N-acetylgalactosaminyltransferase 11
ENSRNOG00000056332	0.171043	6.42529	3.61738	0.0571789	0.403577	Miga1	protein_coding	mitoguardin 1
ENSRNOG00000001643	0.136335	5.12217	3.61664	0.0572042	0.403577	Psmg1	protein_coding	proteasome assembly chaperone 1
ENSRNOG00000001346	0.12538	7.14372	3.61547	0.0572445	0.403577	Cops6	protein_coding	COP9 signalosome subunit 6
ENSRNOG00000003149	-0.132912	4.88561	3.61534	0.0572489	0.403577	Farsa	protein_coding	phenylalanyl-tRNA synthetase subunit alpha
ENSRNOG00000043201	0.157888	5.82314	3.61405	0.0572934	0.403695	Coq8a	protein_coding	coenzyme Q8A
ENSRNOG00000018780	0.196986	4.6737	3.61276	0.057338	0.403726	Sh3rf2	protein_coding	SH3 domain containing ring finger 2
ENSRNOG00000012054	0.139367	5.28791	3.61214	0.0573593	0.403726	Zmpste24	protein_coding	zinc metallopeptidase STE24
ENSRNOG00000006729	0.233393	6.22299	3.60786	0.0575071	0.40422	Slc24a4	protein_coding	solute carrier family 24 member 4
ENSRNOG00000048267	0.139718	4.5123	3.6063	0.057561	0.404284	Tor1aip2	protein_coding	torsin 1A interacting protein 2
ENSRNOG00000027742	-0.48533	1.65977	3.60599	0.0575719	0.404284	Adamtsl2	protein_coding	ADAMTS-like 2
ENSRNOG00000021068	0.138446	6.69541	3.60289	0.0576793	0.404794	Pip5k1a	protein_coding	phosphatidylinositol-4-phosphate 5-kinase, type 1, alpha
ENSRNOG00000063726	-0.472466	-0.0161263	3.60228	0.0577003	0.404794	Zfp42l	protein_coding	Zinc finger protein 42-like
ENSRNOG00000006470	0.359997	3.02453	3.59812	0.0578449	0.405612	Camk1g	protein_coding	calcium/calmodulin-dependent protein kinase IG
ENSRNOG00000005807	0.295154	3.80553	3.59359	0.0580028	0.406261	Ptpn7	protein_coding	protein tyrosine phosphatase, non-receptor type 7
ENSRNOG00000006628	-0.169611	3.62887	3.59306	0.0580213	0.406261	Dusp16	protein_coding	dual specificity phosphatase 16
ENSRNOG00000007478	0.109264	7.33034	3.58963	0.0581411	0.406638	Cry2	protein_coding	cryptochrome circadian regulator 2
ENSRNOG00000008336	0.383974	4.24006	3.58945	0.0581473	0.406638	Tnfrsf11b	protein_coding	TNF receptor superfamily member 11B
ENSRNOG00000037331	-0.260174	2.43717	3.58912	0.0581592	0.406638	Cd33	protein_coding	CD33 molecule
ENSRNOG00000013035	0.159649	4.54871	3.5863	0.0582579	0.407133	Rab33b	protein_coding	RAB33B, member RAS oncogene family
ENSRNOG00000001313	0.144107	5.01695	3.58409	0.0583353	0.407341	Gnaz	protein_coding	G protein subunit alpha z
ENSRNOG00000046996	-0.124644	9.14166	3.58359	0.0583528	0.407341	Pea15	protein_coding	proliferation and apoptosis adaptor protein 15
ENSRNOG00000019723	0.145282	4.72308	3.58182	0.0584153	0.407341	Cpne1	protein_coding	copine 1
ENSRNOG00000017215	0.171134	5.428	3.58108	0.058441	0.407341	RGD1308601	protein_coding	RIKEN cDNA 8030462N17 gene
ENSRNOG00000029360	0.138679	9.70478	3.58087	0.0584484	0.407341	Serinc1	protein_coding	serine incorporator 1
ENSRNOG00000046128	-0.164451	4.81385	3.58066	0.058456	0.407341	Gpr108	protein_coding	G protein-coupled receptor 108
ENSRNOG00000004581	-0.154794	5.83149	3.5797	0.0584899	0.407381	Zdhhc9	protein_coding	zinc finger DHHC-type palmitoyltransferase 9
ENSRNOG00000014750	-0.19001	5.44759	3.57658	0.0585996	0.40777	Tasor	protein_coding	transcription activation suppressor
ENSRNOG00000046667	0.188774	4.48672	3.57652	0.0586019	0.40777	Fosb	protein_coding	FosB proto-oncogene, AP-1 transcription factor subunit
ENSRNOG00000059061	-0.18256	5.23276	3.57322	0.0587182	0.408384	Uqcr10	protein_coding	ubiquinol-cytochrome c reductase, complex III subunit X
ENSRNOG00000011884	0.106794	6.42267	3.57088	0.0588013	0.408702	Golga2	protein_coding	golgin A2
ENSRNOG00000017223	-0.444844	0.173037	3.57034	0.0588202	0.408702	Plg	protein_coding	plasminogen
ENSRNOG00000014021	-0.400914	1.81256	3.5691	0.0588642	0.408807	Matn4	protein_coding	matrilin 4
ENSRNOG00000030790	-0.118096	6.35834	3.56774	0.0589124	0.408807	Ctnnd1	protein_coding	catenin delta 1
ENSRNOG00000011713	-0.18395	3.22047	3.56685	0.0589441	0.408807	0610030E20Rik	protein_coding	RIKEN cDNA 0610030E20 gene
ENSRNOG00000000170	0.162868	6.24298	3.56674	0.0589479	0.408807	Slc30a4	protein_coding	solute carrier family 30 member 4
ENSRNOG00000011379	-0.147356	4.54027	3.56573	0.0589838	0.40886	Ccndbp1	protein_coding	cyclin D1 binding protein 1
ENSRNOG00000001849	0.153351	9.27034	3.56273	0.0590904	0.409302	Mapk1	protein_coding	mitogen activated protein kinase 1
ENSRNOG00000046204	-0.253254	4.64867	3.56235	0.0591038	0.409302	Tspan15	protein_coding	tetraspanin 15
ENSRNOG00000018343	0.113059	7.52463	3.55924	0.0592149	0.409457	Isca1	protein_coding	iron-sulfur cluster assembly 1
ENSRNOG00000003936	-0.181532	4.05576	3.55901	0.059223	0.409457	Pwwp2a	protein_coding	PWWP domain containing 2A
ENSRNOG00000056374	-0.210008	3.23491	3.55861	0.0592375	0.409457	AC097784.1	protein_coding	similar to Zinc finger protein 180 (HHZ168)
ENSRNOG00000019596	-0.151383	4.97695	3.55839	0.0592453	0.409457	Smg9	protein_coding	SMG9 nonsense mediated mRNA decay factor
ENSRNOG00000004339	0.119063	5.78534	3.55777	0.0592672	0.409457	Yy1	protein_coding	YY1 transcription factor
ENSRNOG00000033741	0.126406	6.50403	3.55527	0.0593566	0.40988	Ankrd34a	protein_coding	ankyrin repeat domain 34A
ENSRNOG00000059605	0.144098	10.3911	3.55357	0.0594177	0.410074	Ddn	protein_coding	dendrin
ENSRNOG00000049088	0.244741	2.32878	3.55212	0.0594695	0.410074	Ttc32	protein_coding	tetratricopeptide repeat domain 32
ENSRNOG00000004078	-0.272527	2.35688	3.54429	0.0597507	0.411791	Eno3	protein_coding	enolase 3
ENSRNOG00000001253	0.115101	6.8366	3.54361	0.0597753	0.411791	Eif3b	protein_coding	eukaryotic translation initiation factor 3, subunit B
ENSRNOG00000006077	-0.146507	6.1859	3.53778	0.0599859	0.412708	Snx5	protein_coding	sorting nexin 5
ENSRNOG00000021067	-0.599981	3.70356	3.53673	0.0600236	0.412708	Fxyd7	protein_coding	FXYD domain-containing ion transport regulator 7
ENSRNOG00000002137	-0.194512	3.80592	3.53647	0.0600332	0.412708	Aasdh	protein_coding	aminoadipate-semialdehyde dehydrogenase
ENSRNOG00000008759	-0.261909	1.75482	3.53632	0.0600386	0.412708	Csf3r	protein_coding	colony stimulating factor 3 receptor
ENSRNOG00000020322	0.179006	5.07526	3.53584	0.0600558	0.412708	Asb1	protein_coding	ankyrin repeat and SOCS box-containing 1
ENSRNOG00000016011	-0.236797	3.23585	3.53521	0.0600788	0.412708	Plekhg1	protein_coding	pleckstrin homology and RhoGEF domain containing G1
ENSRNOG00000012804	0.260531	5.05587	3.53301	0.0601586	0.412735	C1qc	protein_coding	complement C1q C chain
ENSRNOG00000008526	-0.494409	-0.0983818	3.53275	0.0601681	0.412735	Pdzd3	protein_coding	PDZ domain containing 3
ENSRNOG00000020356	-0.195678	3.79116	3.52837	0.0603269	0.413369	Zfp846	protein_coding	zinc finger protein 846
ENSRNOG00000027880	-0.23979	3.34778	3.52742	0.0603615	0.413369	Nbeal2	protein_coding	neurobeachin-like 2
ENSRNOG00000016224	-0.205499	3.33484	3.52727	0.0603671	0.413369	Meak7	protein_coding	MTOR associated protein, eak-7 homolog
ENSRNOG00000003680	0.219392	5.54886	3.52707	0.0603744	0.413369	Gabrb2	protein_coding	gamma-aminobutyric acid type A receptor subunit beta 2
ENSRNOG00000037647	0.107954	6.61294	3.52628	0.0604032	0.413372	Ostm1	protein_coding	osteoclastogenesis associated transmembrane protein 1
ENSRNOG00000029260	0.110284	8.47912	3.52491	0.0604532	0.413519	Pitpnm2	protein_coding	phosphatidylinositol transfer protein, membrane-associated 2
ENSRNOG00000006048	-0.350828	2.0694	3.5207	0.060607	0.414115	Ezh2	protein_coding	enhancer of zeste 2 polycomb repressive complex 2 subunit
ENSRNOG00000022054	-0.152064	5.70632	3.52045	0.0606161	0.414115	Paqr7	protein_coding	progestin and adipoQ receptor family member 7
ENSRNOG00000012410	-0.238206	4.97304	3.51924	0.0606601	0.414115	S100a1	protein_coding	S100 calcium binding protein A1
ENSRNOG00000006663	0.149339	5.82032	3.51911	0.0606649	0.414115	Usp2	protein_coding	ubiquitin specific peptidase 2
ENSRNOG00000021156	-0.148487	4.97897	3.51791	0.0607089	0.414115	Vegfb	protein_coding	vascular endothelial growth factor B
ENSRNOG00000036668	-0.251519	2.24863	3.51784	0.0607114	0.414115	Ogfod3	protein_coding	2-oxoglutarate and iron-dependent oxygenase domain containing 3
ENSRNOG00000018397	0.252087	2.91135	3.51322	0.0608809	0.415076	Dnph1	protein_coding	2'-deoxynucleoside 5'-phosphate N-hydrolase 1
ENSRNOG00000004145	0.311302	1.36832	3.51092	0.0609655	0.415458	Prorsd1	protein_coding	prolyl-tRNA synthetase associated domain containing 1
ENSRNOG00000011857	0.16073	9.08794	3.5088	0.0610436	0.415795	Mtpn	protein_coding	myotrophin
ENSRNOG00000008644	0.257926	2.2598	3.5077	0.0610842	0.415876	Nkx2-1	protein_coding	NK2 homeobox 1
ENSRNOG00000058337	-0.402145	1.15288	3.50415	0.0612151	0.415884	Plcb2	protein_coding	phospholipase C, beta 2
ENSRNOG00000045568	0.11192	5.42639	3.50352	0.0612386	0.415884	Rbm14	protein_coding	RNA binding motif protein 14
ENSRNOG00000015501	-0.107466	5.60068	3.50239	0.0612803	0.415884	Ddhd2	protein_coding	DDHD domain containing 2
ENSRNOG00000008850	-0.117658	5.37309	3.50226	0.061285	0.415884	Ttc5	protein_coding	tetratricopeptide repeat domain 5
ENSRNOG00000003538	-0.220339	5.20013	3.50204	0.0612933	0.415884	Adamts4	protein_coding	ADAM metallopeptidase with thrombospondin type 1 motif, 4
ENSRNOG00000013463	0.355129	2.53951	3.50179	0.0613027	0.415884	Kcnj8	protein_coding	potassium inwardly-rectifying channel, subfamily J, member 8
ENSRNOG00000014061	-0.25205	2.12975	3.50158	0.0613105	0.415884	Dusp5	protein_coding	dual specificity phosphatase 5
ENSRNOG00000039076	-0.331197	2.6247	3.50147	0.0613144	0.415884	Spaca6	protein_coding	sperm acrosome associated 6
ENSRNOG00000012772	0.287676	3.83047	3.49897	0.0614071	0.416268	Nqo1	protein_coding	NAD(P)H quinone dehydrogenase 1
ENSRNOG00000033316	-0.181409	5.624	3.4984	0.0614283	0.416268	Foxo4	protein_coding	forkhead box O4
ENSRNOG00000032410	0.153025	5.40659	3.49762	0.0614572	0.416269	Mtus2	protein_coding	microtubule associated scaffold protein 2
ENSRNOG00000050277	-0.218488	3.83395	3.49627	0.0615072	0.416414	Uckl1	protein_coding	uridine-cytidine kinase 1-like 1
ENSRNOG00000021213	-0.139043	5.07943	3.49292	0.0616318	0.417063	Lix1l	protein_coding	limb and CNS expressed 1 like
ENSRNOG00000032677	0.142403	6.71384	3.4916	0.0616808	0.4172	Tssc4	protein_coding	tumor suppressing subtransferable candidate 4
[truncated: 11,534 more rows]
