# Supplementary material for: Striatal Dysregulation of Angpt2 and Circadian Gene Expression in a Rotenone Rat Model of Parkinson’s Disease
Source: J Mol Neurosci. 2026 Apr 2;76(2):58. doi: 10.1007/s12031-026-02506-z (PMC13046621; doi:10.1007/s12031-026-02506-z)
Supplement: Supplementary file 3 — Supplementary Table S2 - Complete Gene Ontology results [file 12031_2026_2506_MOESM3_ESM.xlsx]

## Sheet: analysis FDR05 genes GO BiolPro
Analysis Type:	PANTHER Overrepresentation Test (Released 20240807)
Annotation Version and Release Date:	GO Ontology database DOI: 10.5281/zenodo.15066566 Released 2025-03-16
Analyzed List:	rotenone_set (Rattus norvegicus)
Reference List:	Rattus norvegicus (all genes in database)
Test Type:	FISHER
Correction:	FDR
GO biological process complete	Rattus norvegicus - REFLIST (22870)	rotenone_set (335)	rotenone_set (expected)	rotenone_set (over/under)	rotenone_set (fold Enrichment)	rotenone_set (raw P-value)	rotenone_set (FDR)
cellular stress response to acid chemical (GO:0097533)	2	2	0.03	+	68.27	0.000214	0.0389
stress response to acid chemical (GO:0097532)	2	2	0.03	+	68.27	0.000214	0.0385
positive regulation of lipoprotein particle clearance (GO:0010986)	6	3	0.09	+	34.13	6.03e-05	0.0198
positive regulation of apoptotic cell clearance (GO:2000427)	8	3	0.12	+	25.6	0.000165	0.0328
secondary alcohol biosynthetic process (GO:1902653)	41	8	0.6	+	13.32	1.22e-07	0.00037
cholesterol biosynthetic process (GO:0006695)	41	8	0.6	+	13.32	1.22e-07	0.000308
positive regulation of myeloid leukocyte mediated immunity (GO:0002888)	27	5	0.4	+	12.64	4.05e-05	0.0157
positive regulation of mast cell degranulation (GO:0043306)	22	4	0.32	+	12.41	0.000268	0.0456
regulation of lipoprotein particle clearance (GO:0010984)	22	4	0.32	+	12.41	0.000268	0.0451
positive regulation of leukocyte degranulation (GO:0043302)	34	6	0.5	+	12.05	8.99e-06	0.00679
positive regulation of vascular permeability (GO:0043117)	23	4	0.34	+	11.87	0.000321	0.05
sterol biosynthetic process (GO:0016126)	47	8	0.69	+	11.62	3.73e-07	0.000563
cellular response to low-density lipoprotein particle stimulus (GO:0071404)	35	5	0.51	+	9.75	0.000148	0.0324
regulation of mast cell degranulation (GO:0043304)	35	5	0.51	+	9.75	0.000148	0.032
response to lipoprotein particle (GO:0055094)	35	5	0.51	+	9.75	0.000148	0.0315
regulation of myeloid leukocyte mediated immunity (GO:0002886)	68	9	1	+	9.04	6.43e-07	0.00081
regulation of leukocyte degranulation (GO:0043300)	53	7	0.78	+	9.02	1.17e-05	0.0074
nutrient storage (GO:0170062)	53	6	0.78	+	7.73	0.000121	0.0301
lipid storage (GO:0019915)	53	6	0.78	+	7.73	0.000121	0.0296
alcohol biosynthetic process (GO:0046165)	108	11	1.58	+	6.95	5.51e-07	0.000756
steroid biosynthetic process (GO:0006694)	98	9	1.44	+	6.27	1.4e-05	0.00782
sterol metabolic process (GO:0016125)	127	11	1.86	+	5.91	2.77e-06	0.00262
cholesterol metabolic process (GO:0008203)	118	10	1.73	+	5.79	9.57e-06	0.00657
secondary alcohol metabolic process (GO:1902652)	135	10	1.98	+	5.06	3.11e-05	0.0134
regulation of G protein-coupled receptor signaling pathway (GO:0008277)	160	10	2.34	+	4.27	0.00013	0.0307
positive regulation of chemotaxis (GO:0050921)	161	10	2.36	+	4.24	0.000137	0.0304
receptor-mediated endocytosis (GO:0006898)	164	10	2.4	+	4.16	0.000159	0.0321
response to vitamin (GO:0033273)	189	11	2.77	+	3.97	0.000114	0.0288
regulation of lipid localization (GO:1905952)	172	10	2.52	+	3.97	0.000235	0.0417
regulation of cell division (GO:0051302)	173	10	2.53	+	3.95	0.000246	0.0427
organic hydroxy compound transport (GO:0015850)	178	10	2.61	+	3.84	0.000309	0.0491
positive regulation of immune effector process (GO:0002699)	298	16	4.37	+	3.67	9.31e-06	0.0067
male gonad development (GO:0008584)	208	11	3.05	+	3.61	0.000264	0.0453
external encapsulating structure organization (GO:0045229)	285	15	4.17	+	3.59	2.23e-05	0.0105
extracellular matrix organization (GO:0030198)	285	15	4.17	+	3.59	2.23e-05	0.0102
development of primary male sexual characteristics (GO:0046546)	209	11	3.06	+	3.59	0.000275	0.0452
extracellular structure organization (GO:0043062)	286	15	4.19	+	3.58	2.32e-05	0.0103
response to wounding (GO:0009611)	454	23	6.65	+	3.46	2.9e-07	0.000547
steroid metabolic process (GO:0008202)	261	13	3.82	+	3.4	0.000136	0.0306
lung development (GO:0030324)	264	13	3.87	+	3.36	0.000152	0.0315
respiratory tube development (GO:0030323)	267	13	3.91	+	3.32	0.00017	0.0333
wound healing (GO:0042060)	294	14	4.31	+	3.25	0.000122	0.0292
response to nutrient (GO:0007584)	344	16	5.04	+	3.18	5.34e-05	0.0183
small molecule biosynthetic process (GO:0044283)	474	21	6.94	+	3.02	7.81e-06	0.00621
cell surface receptor protein tyrosine kinase signaling pathway (GO:0007169)	410	18	6.01	+	3	3.92e-05	0.0156
alcohol metabolic process (GO:0006066)	323	14	4.73	+	2.96	0.00032	0.0503
lipid biosynthetic process (GO:0008610)	539	23	7.9	+	2.91	5.33e-06	0.00448
reproductive structure development (GO:0048608)	424	18	6.21	+	2.9	6.05e-05	0.0194
blood vessel morphogenesis (GO:0048514)	429	18	6.28	+	2.86	7.02e-05	0.0212
reproductive system development (GO:0061458)	429	18	6.28	+	2.86	7.02e-05	0.0208
positive regulation of secretion by cell (GO:1903532)	392	16	5.74	+	2.79	0.00024	0.0422
vasculature development (GO:0001944)	580	23	8.5	+	2.71	1.73e-05	0.00872
blood vessel development (GO:0001568)	546	21	8	+	2.63	6.23e-05	0.0196
positive regulation of cell migration (GO:0030335)	613	23	8.98	+	2.56	4.09e-05	0.0154
enzyme-linked receptor protein signaling pathway (GO:0007167)	601	22	8.8	+	2.5	8.61e-05	0.0236
inflammatory response (GO:0006954)	521	19	7.63	+	2.49	0.000272	0.0452
positive regulation of response to external stimulus (GO:0032103)	581	21	8.51	+	2.47	0.000148	0.0311
positive regulation of cell motility (GO:2000147)	640	23	9.37	+	2.45	7.85e-05	0.022
regulation of secretion by cell (GO:1903530)	701	25	10.27	+	2.43	7.08e-05	0.0206
positive regulation of locomotion (GO:0040017)	662	23	9.7	+	2.37	0.000179	0.0342
regulation of secretion (GO:0051046)	775	26	11.35	+	2.29	9.24e-05	0.0249
response to hormone (GO:0009725)	1239	40	18.15	+	2.2	3.89e-06	0.00345
response to endogenous stimulus (GO:0009719)	1669	52	24.45	+	2.13	2.17e-07	0.000469
lipid metabolic process (GO:0006629)	1192	36	17.46	+	2.06	5.18e-05	0.0182
circulatory system development (GO:0072359)	1031	31	15.1	+	2.05	0.000156	0.0319
tube development (GO:0035295)	1042	31	15.26	+	2.03	0.00018	0.0339
response to lipid (GO:0033993)	1308	38	19.16	+	1.98	6.75e-05	0.0208
positive regulation of gene expression (GO:0010628)	1276	37	18.69	+	1.98	9.26e-05	0.0246
small molecule metabolic process (GO:0044281)	1620	45	23.73	+	1.9	3.53e-05	0.0148
response to nitrogen compound (GO:1901698)	1475	40	21.61	+	1.85	0.000178	0.0344
positive regulation of signaling (GO:0023056)	1922	52	28.15	+	1.85	1.57e-05	0.00845
positive regulation of cell communication (GO:0010647)	1922	51	28.15	+	1.81	3.77e-05	0.0154
response to oxygen-containing compound (GO:1901700)	2231	58	32.68	+	1.77	1.59e-05	0.00829
positive regulation of response to stimulus (GO:0048584)	2370	61	34.72	+	1.76	1.19e-05	0.00719
cellular response to chemical stimulus (GO:0070887)	2278	56	33.37	+	1.68	0.000103	0.0267
anatomical structure morphogenesis (GO:0009653)	2377	57	34.82	+	1.64	0.000193	0.036
regulation of multicellular organismal process (GO:0051239)	3135	75	45.92	+	1.63	1.33e-05	0.00771
regulation of biological quality (GO:0065008)	3234	73	47.37	+	1.54	0.000136	0.0311
regulation of signaling (GO:0023051)	3610	81	52.88	+	1.53	5.74e-05	0.0193
system development (GO:0048731)	3908	86	57.24	+	1.5	7.08e-05	0.0202
regulation of cell communication (GO:0010646)	3613	79	52.92	+	1.49	0.0002	0.0368
regulation of response to stimulus (GO:0048583)	4102	88	60.09	+	1.46	0.000133	0.031
multicellular organism development (GO:0007275)	4351	93	63.73	+	1.46	0.000105	0.0269
positive regulation of cellular process (GO:0048522)	6078	129	89.03	+	1.45	1.87e-06	0.00202
positive regulation of biological process (GO:0048518)	6362	133	93.19	+	1.43	2.64e-06	0.00266
developmental process (GO:0032502)	6014	122	88.09	+	1.38	4.45e-05	0.0164
anatomical structure development (GO:0048856)	5598	111	82	+	1.35	0.000323	0.0499
biological regulation (GO:0065007)	12943	228	189.59	+	1.2	1.77e-05	0.00862
regulation of biological process (GO:0050789)	12517	220	183.35	+	1.2	5.1e-05	0.0184
regulation of cellular process (GO:0050794)	12169	211	178.25	+	1.18	0.000324	0.0495
biological_process (GO:0008150)	19257	305	282.08	+	1.08	0.000278	0.0446
Unclassified (UNCLASSIFIED)	3613	30	52.92	-	0.57	0.000278	0.0451
detection of stimulus (GO:0051606)	1413	4	20.7	-	0.19	1.01e-05	0.0066
detection of stimulus involved in sensory perception (GO:0050906)	1312	2	19.22	-	0.1	1.18e-06	0.00137
detection of chemical stimulus (GO:0009593)	1249	1	18.3	-	0.05	2.98e-07	0.000499
detection of chemical stimulus involved in sensory perception of smell (GO:0050911)	1158	0	16.96	-	< 0.01	4.53e-08	0.000171
detection of chemical stimulus involved in sensory perception (GO:0050907)	1215	0	17.8	-	< 0.01	2.03e-08	0.000153
sensory perception of smell (GO:0007608)	1195	0	17.5	-	< 0.01	3.18e-08	0.00016
sensory perception of chemical stimulus (GO:0007606)	1369	0	20.05	-	< 0.01	1.66e-09	2.51e-05

## Sheet: analysis FDR05 genes GO CellCom
Analysis Type:	PANTHER Overrepresentation Test (Released 20240807)
Annotation Version and Release Date:	GO Ontology database DOI: 10.5281/zenodo.15066566 Released 2025-03-16
Analyzed List:	rotenone_set (Rattus norvegicus)
Reference List:	Rattus norvegicus (all genes in database)
Test Type:	FISHER
Correction:	FDR
GO cellular component complete	Rattus norvegicus - REFLIST (22870)	rotenone_set (335)	rotenone_set (expected)	rotenone_set (over/under)	rotenone_set (fold Enrichment)	rotenone_set (raw P-value)	rotenone_set (FDR)
collagen-containing extracellular matrix (GO:0062023)	192	12	2.81	+	4.27	2.81e-05	0.00692
extracellular matrix (GO:0031012)	410	23	6.01	+	3.83	4.68e-08	3.07e-05
external encapsulating structure (GO:0030312)	412	23	6.03	+	3.81	5.11e-08	2.52e-05
extracellular space (GO:0005615)	1601	54	23.45	+	2.3	8.13e-09	1.6e-05
extracellular region (GO:0005576)	2292	68	33.57	+	2.03	1.32e-08	1.3e-05
cellular anatomical structure (GO:0110165)	19969	319	292.51	+	1.09	1.31e-06	0.000515
cellular_component (GO:0005575)	20230	320	296.33	+	1.08	9.03e-06	0.00296
Unclassified (UNCLASSIFIED)	2640	15	38.67	-	0.39	9.03e-06	0.00254
